# Supplementary material for: Comparison of Arachis monticola with Diploid and Cultivated Tetraploid Genomes Reveals Asymmetric Subgenome Evolution and Improvement of Peanut
Source: Adv Sci (Weinh). 2019 Nov 28;7(4):1901672. doi: 10.1002/advs.201901672 (PMC7029647; doi:10.1002/advs.201901672)
Supplement: Supplementary file 2 — Supporting Information [file ADVS-7-1901672-s002.xls]

## Sheet: ST1
Supplementary Table 1. Summary of repeative elements in A. monticola genome.
Types	Number	Length (bp)	Percentage* (%)
ClassI/DIRS	110286	102068023	3.87
ClassI/LINE	171158	66351419	2.52
ClassI/LTR	7763	4192559	0.16
ClassI/LTR/Copia	279971	157685718	5.98
ClassI/LTR/Gypsy	962594	1195795450	45.37
ClassI/LTR|DIRS	8	530	0
ClassI/PLE|LARD	817452	524668894	19.9
ClassI/SINE	9628	2412393	0.09
ClassI/SINE|TRIM	8766	4396962	0.17
ClassI/TRIM	10912	2483849	0.09
ClassI/Unknown	11	601	0
ClassII/Crypton	90545	32760650	1.24
ClassII/Helitron	7639	1688110	0.06
ClassII/MITE	5998	2047004	0.08
ClassII/Maverick	231429	106092442	4.02
ClassII/TIR	14206	4967704	0.19
ClassII/Unknown	50615	13236874	0.5
PotentialHostGene	29739	12924452	0.49
SSR	772848	244375067	9.27
Unknown/Helitron|LARD/?	158	55791	0
Ovrelap	3581718	2478203962	94.02
Non-overlap	3581718	1928920274	73.18
Note: * Proportion of repeatative elements in assembly results.

## Sheet: ST2
Supplementary Table 2. Summary of pseudogenes in A. monticola genome.
Type	Total length (bp)	Number	Average length (bp)
Processed	3131786	4323	724.447
Non-processed	24046920	7246	3318.65
Total	27178706	11569	2349.27

## Sheet: ST3
Supplementary Table 3. Summary of non-coding RNA in A. monticola genome
Class	Number	RNA family	Length (bp)
tRNA	1202	24	125499
rRNA	485	4	322441
miRNA	116	22	12532
snRNA	110	7	1435364
sRNA	13500	2	17843
Total	15431	*	1913679
Note: tRNAs: transfer RNAs, rRNA: ribosome RNA, miRNAs: microRNAs, sRNA: small RNA, snRNAs: small nuclear and small nucleolar RNAs.

## Sheet: ST4
Supplementary Table 4a. Summary of predicted gene models
Methods	Software	Prediction
Denovo	August	79439
Homology-based	Genewise + GeMoMa	84401
Transcriptome-based	Tophat + Cufflinks	72817
	Transdecoder	52964
	PASA	59571
Fina set	EVM + manually	74907
Supplementary Table 4b. BUSCO analyses of predicted gene models for A.monticola.
Categories	Number	Percent (%)
Complete BUSCOs(C)	1947	91.8
Complete and single-copy BUSCOs(S)	852	40.2
Complete and duplicated BUSCOs(D)	1095	51.6
Fragmented BUSCOs(F)	45	2.1
Missing BUSCOs(M)	129	6.1
Total Lineage BUSCOs (eudicotyledons)	2121	100
Supplementary Table 4c. Summary of gene models supported by different non-redundant databases.
Databases	A.monA		A.monB
	Gene number	Percent (%)	Gene number	Percent (%)
KOG	14009	0.410616	16456	0.426697
GO	15292	0.448222	17735	0.459861
KEGG	8988	0.263446	10444	0.270808
TrEMBL	28255	0.828179	32455	0.841544
NR	28194	0.826392	32407	0.8403
All annotated	30306	0.888296	34591	0.89693
Total	34117	*	38566	*

## Sheet: ST5
Supplementary Table 5. Summary of peanut samples for resequencing accessions.
Samples	Wild/Cultivar	Polyploid	Species	Read pairs	Bases	Q20(%)	SRA accession
Florida07	Cultivar	Tetraploid(AABB)	Arachis hypogaea	114353888	34534874176	86.39	SRR4124062
NC3033	Cultivar	Tetraploid(AABB)	Arachis hypogaea	122196284	36903277768	85.26	SRR4124063
ICG1471	Cultivar	Tetraploid(AABB)	Arachis hypogaea	89916890	27154900780	85.94	SRR4124064
N080820IJCT	Cultivar	Tetraploid(AABB)	Arachis hypogaea	64318199	19424096098	86.75	SRR4124065
TxL054520-27	Cultivar	Tetraploid(AABB)	Arachis hypogaea	86498098	26122425596	84.91	SRR4124066
TxL080243-06	Cultivar	Tetraploid(AABB)	Arachis hypogaea	151588309	45779669318	84.8	SRR4124067
230CC	Cultivar	Tetraploid(AABB)	Arachis hypogaea	63761817	19256068734	85.8	SRR4124068
KatieSARI	Cultivar	Tetraploid(AABB)	Arachis hypogaea	85738706	25893089212	85.93	SRR4124069
53	Cultivar	Tetraploid(AABB)	Arachis hypogaea	132599004	40044899208	84.46	SRR4124070
111	Cultivar	Tetraploid(AABB)	Arachis hypogaea	95317591	28785912482	85.61	SRR4124071
Hanoch	Cultivar	Tetraploid(AABB)	Arachis hypogaea	100827345	30449858190	86.44	SRR4124072
Harari	Cultivar	Tetraploid(AABB)	Arachis hypogaea	99306124	29990449448	86.69	SRR4124073
Florunner	Cultivar	Tetraploid(AABB)	Arachis hypogaea	138080526	41700318852	85.45	SRR4124074
C76-16	Cultivar	Tetraploid(AABB)	Arachis hypogaea	76271182	23033896964	86.26	SRR4124075
SPT06-06	Cultivar	Tetraploid(AABB)	Arachis hypogaea	120951548	36527367496	86.3	SRR4124076
SSD6-2	Cultivar	Tetraploid(AABB)	Arachis hypogaea	93227700	28154765400	84.84	SRR4124077
NMValenciaA	Cultivar	Tetraploid(AABB)	Arachis hypogaea	130610158	39444267716	84.46	SRR4124078
OLin	Cultivar	Tetraploid(AABB)	Arachis hypogaea	85926748	25949877896	86.78	SRR4124079
A72	Cultivar	Tetraploid(AABB)	Arachis hypogaea	121226841	36610505982	86.35	SRR4124080
394CC	Cultivar	Tetraploid(AABB)	Arachis hypogaea	118991175	35935334850	86.94	SRR4124081
K41	Wild	Diploid(KK)	Arachis batizocoi	5470288	1634751270	96.59	....
K43	Wild	Diploid(AA)	Arachis villosa	13775869	4132760700	94.22	....
K44	Wild	Diploid(AA)	Arachis villosa	17815336	5344600800	96.78	....
K45	Wild	Diploid(AA)	Arachis correntina	7910397	2373119100	94.83	....
K46	Wild	Diploid(AA)	Arachis stenosperma	11234939	3370481700	94.22	....
K47	Wild	Diploid(E3)	Arachis rigonii	11732619	3519785700	93	....
K48	Wild	Diploid(AA)	Arachis duranensis	16964018	5089205400	94.94	....
K49	Wild	Diploid(Am)	Arachis pusilla	10747041	3224112300	95.64	....
K50	Wild	Diploid(AA)	Arachis diogoi	13236814	3971044200	93.35	....
K51	Wild	Diploid(E3)	Arachis appressipila	12449658	3734897400	93.47	....
K52	Wild	Diploid(AA)	Arachis helodes	11524953	3457485900	93.35	....
K53	Wild	Diploid(AA)	Arachis hoehnei	8503432	2551029600	92.61	....
K57	Wild	Diploid(CC)	Arachis pintoi	15774926	4732477800	95.09	....
K60	Wild	Diploid(BB)	Arachis ipaensis	11112303	3333690900	95.46	....
K62	Wild	Diploid(AA)	Arachis cardenasii	13609659	4082897700	96.4	....
K63	Wild	Diploid(Ex)	Arachis macedoi	16724273	5017281900	96.21	....
K64	Wild	Diploid(EE)	Arachis paraguariensis	14193969	4258190700	96.28	....
K56	Cultivar	Tetraploid(AABB)	Arachis hypogaea L. Wh.3211	11166050	3349815000	95.24	....
K58	Cultivar	Tetraploid(AABB)	Arachis hypogaea L. shiyouhong4	10863001	3258900300	95.08	....
K59	Cultivar	Tetraploid(AABB)	Arachis hypogaea L. silihong	11990803	3597240900	95.47	....
K66	Cultivar	Tetraploid(AABB)	Arachis hypogaea L. haihua1	6228040	1868412000	94.36	....
K67	Cultivar	Tetraploid(AABB)	Arachis hypogaea L. baisha1016	4197485	1259245500	95.01	....
K42	Wild	Tetraploid(AABB)	Arachis monticola	13270710	3981213000	93.47	....
K61	Wild	Tetraploid(AABB)	Arachis monticola	10924600	3277380000	93.23	....
K65	Wild	Tetraploid(AABB)	Arachis monticola	10522221	3156666300	93.41	....
C322-R01	Cultivar	Tetraploid(AABB)	Arachis hypogaea L. Hua8106	361717928	108484995810	94.94	....
C322-R02	Cultivar	Tetraploid(AABB)	Arachis hypogaea L. Hua8107	342148351	102611385114	94.94	....

## Sheet: ST6
Supplementary Table 6. Statistics of homoeologous exchanges (HEs) between two subgenomes of allotetraploid peanuts.
Peanuts	Subgenome	HE regions	HE length (bp)	Percent of subgenome (%)
A. monticola	BB2AA (BBBB)	62	11770000	0.94
	AA2BB (AAAA)	108	16270000	1.52
A. hypogaea	BB2AA (BBBB)	47	7780000	0.62
	AA2BB (AAAA)	111	20520000	1.92

## Sheet: ST7
Supplementary Table 7a. KEGG enrichment analysis of HEs genes in A subgenome of A. monticola.
KEGG pathway	KEGG id	Genes of HEs	Genomic genes	Gene id	P_value
Flavonoid biosynthesis	ko00941	13	63	Aradu.537VV.1;Aradu.72KEV.1;Aradu.72V59.1;Aradu.BI5M4.1;Aradu.G8B40.1;Aradu.K2677.1;Aradu.KQ7RG.1;Aradu.LJ1CG.1;Aradu.LZ0RH.1;Aradu.P9QYX.1;Aradu.QCT1V.1;Aradu.XCU6I.1;Aradu.YC877.1	2.9614e-11
Circadian rhythm - plant	ko04712	13	89	Aradu.537VV.1;Aradu.72KEV.1;Aradu.72V59.1;Aradu.BI5M4.1;Aradu.G8B40.1;Aradu.K2677.1;Aradu.KQ7RG.1;Aradu.LJ1CG.1;Aradu.LZ0RH.1;Aradu.P9QYX.1;Aradu.QCT1V.1;Aradu.XCU6I.1;Aradu.YC877.1	2.73463e-09
Protein export	ko03060	3	63	Aradu.8E2VK.1;Aradu.9A5U9.1;Aradu.D9TV4.1	0.0934674
Fatty acid elongation	ko00062	2	32	Aradu.68ZRY.1;Aradu.KV3DB.1	0.103926
Ascorbate and aldarate metabolism	ko00053	3	74	Aradu.21285.1;Aradu.XRA1G.1;Aradu.ZIF6R.1	0.133773
Biosynthesis of unsaturated fatty acids	ko01040	2	42	Aradu.68ZRY.1;Aradu.KV3DB.1	0.161968
Limonene and pinene degradation	ko00903	1	13	Aradu.ZIF6R.1	0.20173
Histidine metabolism	ko00340	2	49	Aradu.882DE.1;Aradu.ZIF6R.1	0.205349
Lysine degradation	ko00310	2	49	Aradu.E9HU8.1;Aradu.ZIF6R.1	0.205349
Tryptophan metabolism	ko00380	2	57	Aradu.LH2YP.1;Aradu.ZIF6R.1	0.256208
Porphyrin and chlorophyll metabolism	ko00860	2	60	Aradu.L7EUR.1;Aradu.TS7XP.1	0.275397
Fatty acid metabolism	ko01212	3	117	Aradu.68ZRY.1;Aradu.D7GNY.1;Aradu.KV3DB.1	0.325634
One carbon pool by folate	ko00670	1	25	Aradu.FH7I5.1	0.351869
Phenylpropanoid biosynthesis	ko00940	5	229	Aradu.BNR06.1;Aradu.DF39S.1;Aradu.F529W.1;Aradu.GBM3Q.1;Aradu.LV8M3.1	0.357327
Galactose metabolism	ko00052	2	79	Aradu.SS76M.1;Aradu.XRA1G.1	0.394716
RNA degradation	ko03018	3	137	Aradu.L2QMC.1;Aradu.SS76M.1;Aradu.X7PMY.1	0.419361
Terpenoid backbone biosynthesis	ko00900	2	84	Aradu.9F0G4.1;Aradu.XN88F.1	0.424786
Diterpenoid biosynthesis	ko00904	1	33	Aradu.TN44Y.1	0.436037
Fatty acid degradation	ko00071	2	90	Aradu.D7GNY.1;Aradu.ZIF6R.1	0.459835
Pyruvate metabolism	ko00620	3	161	Aradu.LH6AV.1;Aradu.R9UNN.1;Aradu.ZIF6R.1	0.525617
Cysteine and methionine metabolism	ko00270	2	108	Aradu.QWV43.1;Aradu.Y3HMA.1	0.557116
SNARE interactions in vesicular transport	ko04130	1	49	Aradu.M3E8Y.1	0.573208
N-Glycan biosynthesis	ko00510	1	50	Aradu.MQK7K.1	0.580587
Glycolysis / Gluconeogenesis	ko00010	3	178	Aradu.LH6AV.1;Aradu.SS76M.1;Aradu.ZIF6R.1	0.594176
Base excision repair	ko03410	1	61	Aradu.R3QHB.1	0.653857
beta-Alanine metabolism	ko00410	1	62	Aradu.ZIF6R.1	0.659852
Nucleotide excision repair	ko03420	4	261	Aradu.8R73A.1;Aradu.9T5I3.1;Aradu.R3QHB.1;Aradu.W46GZ.1	0.66138
Pentose and glucuronate interconversions	ko00040	2	138	Aradu.XRA1G.1;Aradu.ZIF6R.1	0.690401
Basal transcription factors	ko03022	1	72	Aradu.8R73A.1	0.714415
Fatty acid biosynthesis	ko00061	1	75	Aradu.D7GNY.1	0.729022
Fructose and mannose metabolism	ko00051	1	78	Aradu.SS76M.1	0.742888
Glyoxylate and dicarboxylate metabolism	ko00630	1	80	Aradu.FH7I5.1	0.751739
Pentose phosphate pathway	ko00030	1	81	Aradu.SS76M.1	0.75605
Glycine, serine and threonine metabolism	ko00260	1	84	Aradu.FH7I5.1	0.768544
Cyanoamino acid metabolism	ko00460	1	84	Aradu.FH7I5.1	0.768544
Mismatch repair	ko03430	3	235	Aradu.9T5I3.1;Aradu.R3QHB.1;Aradu.W46GZ.1	0.77439
Valine, leucine and isoleucine degradation	ko00280	1	86	Aradu.ZIF6R.1	0.776518
Glycerolipid metabolism	ko00561	1	96	Aradu.ZIF6R.1	0.812482
Biosynthesis of amino acids	ko01230	4	328	Aradu.882DE.1;Aradu.FH7I5.1;Aradu.LH6AV.1;Aradu.SS76M.1	0.821794
DNA replication	ko03030	3	256	Aradu.9T5I3.1;Aradu.R3QHB.1;Aradu.W46GZ.1	0.821976
Arginine and proline metabolism	ko00330	1	103	Aradu.ZIF6R.1	0.83418
Carbon fixation in photosynthetic organisms	ko00710	1	117	Aradu.R9UNN.1	0.870383
Glycerophospholipid metabolism	ko00564	1	121	Aradu.3D4TQ.1	0.879203
Glutathione metabolism	ko00480	1	124	Aradu.21285.1	0.885425
Carbon metabolism	ko01200	4	372	Aradu.FH7I5.1;Aradu.LH6AV.1;Aradu.R9UNN.1;Aradu.SS76M.1	0.888836
Peroxisome	ko04146	1	133	Aradu.D7GNY.1	0.902247
Phenylalanine metabolism	ko00360	1	143	Aradu.BNR06.1	0.918077
Ubiquitin mediated proteolysis	ko04120	1	151	Aradu.YLV00.1	0.928888
Amino sugar and nucleotide sugar metabolism	ko00520	1	186	Aradu.XRA1G.1	0.961789
Spliceosome	ko03040	1	221	Aradu.F77GY.1	0.979534
Ribosome	ko03010	3	453	Aradu.95YVR.1;Aradu.F492I.1;Aradu.W3JPB.1	0.986515
Protein processing in endoplasmic reticulum	ko04141	1	258	Aradu.9645F.1	0.98946
Purine metabolism	ko00230	1	293	Aradu.LH6AV.1	0.994393
Plant hormone signal transduction	ko04075	1	307	Aradu.9CP6U.1	0.995648
Supplementary Table 7b. KEGG enrichment analysis of HEs genes in B subgenome of A. monticola.
KEGG pathway	KEGG id	Genes of HEs	Genomic genes	Gene id	P_value
Flavonoid biosynthesis	ko00941	2	66	Araip.B8TJ0.1;Araip.E7BUX.1	0.0920761
Circadian rhythm - plant	ko04712	2	82	Araip.B8TJ0.1;Araip.E7BUX.1	0.13279
Tropane, piperidine and pyridine alkaloid biosynthesis	ko00960	1	35	Araip.GY5BN.1	0.242901
Alanine, aspartate and glutamate metabolism	ko00250	1	68	Araip.WUH5U.1	0.420614
Tyrosine metabolism	ko00350	1	72	Araip.H3ANA.1	0.439297
2-Oxocarboxylic acid metabolism	ko01210	1	75	Araip.WUH5U.1	0.452941
Ubiquinone and other terpenoid-quinone biosynthesis	ko00130	1	82	Araip.H3ANA.1	0.483586
Carbon fixation in photosynthetic organisms	ko00710	1	122	Araip.WUH5U.1	0.630237
Phenylalanine metabolism	ko00360	1	161	Araip.H3ANA.1	0.735112
DNA replication	ko03030	1	269	Araip.29THL.1	0.899329
Biosynthesis of amino acids	ko01230	1	354	Araip.WUH5U.1	0.955279
Carbon metabolism	ko01200	1	399	Araip.WUH5U.1	0.971468
Supplementary Table 7c. KEGG enrichment analysis of HEs genes in A subgenome of A. hypogaea.
KEGG pathway	KEGG id	Genes of HEs	Genomic genes	Gene id	P_value
Flavonoid biosynthesis	ko00941	3	63	Aradu.BI5M4.1;Aradu.G8B40.1;Aradu.QCT1V.1	0.0566177
Protein export	ko03060	3	63	Aradu.8E2VK.1;Aradu.9A5U9.1;Aradu.D9TV4.1	0.0566177
Ascorbate and aldarate metabolism	ko00053	3	74	Aradu.21285.1;Aradu.XRA1G.1;Aradu.ZIF6R.1	0.0830316
Phenylpropanoid biosynthesis	ko00940	6	229	Aradu.BNR06.1;Aradu.DF39S.1;Aradu.F529W.1;Aradu.GBM3Q.1;Aradu.LV8M3.1;Aradu.N5IEQ.1	0.0981547
Circadian rhythm - plant	ko04712	3	89	Aradu.BI5M4.1;Aradu.G8B40.1;Aradu.QCT1V.1	0.125866
Lysine degradation	ko00310	2	49	Aradu.E9HU8.1;Aradu.ZIF6R.1	0.147613
Limonene and pinene degradation	ko00903	1	13	Aradu.ZIF6R.1	0.16617
Tryptophan metabolism	ko00380	2	57	Aradu.LH2YP.1;Aradu.ZIF6R.1	0.187007
Porphyrin and chlorophyll metabolism	ko00860	2	60	Aradu.L7EUR.1;Aradu.TS7XP.1	0.202146
Glycolysis / Gluconeogenesis	ko00010	4	178	Aradu.62PY8.1;Aradu.LH6AV.1;Aradu.SS76M.1;Aradu.ZIF6R.1	0.233632
Folate biosynthesis	ko00790	1	22	Aradu.FL7G4.1	0.264877
One carbon pool by folate	ko00670	1	25	Aradu.FH7I5.1	0.295135
Galactose metabolism	ko00052	2	79	Aradu.SS76M.1;Aradu.XRA1G.1	0.299823
Terpenoid backbone biosynthesis	ko00900	2	84	Aradu.9F0G4.1;Aradu.XN88F.1	0.325458
Fatty acid degradation	ko00071	2	90	Aradu.D7GNY.1;Aradu.ZIF6R.1	0.355897
Fatty acid elongation	ko00062	1	32	Aradu.68ZRY.1	0.361022
Diterpenoid biosynthesis	ko00904	1	33	Aradu.TN44Y.1	0.369922
Pyruvate metabolism	ko00620	3	161	Aradu.62PY8.1;Aradu.LH6AV.1;Aradu.ZIF6R.1	0.387226
Cysteine and methionine metabolism	ko00270	2	108	Aradu.QWV43.1;Aradu.Y3HMA.1	0.443844
Biosynthesis of unsaturated fatty acids	ko01040	1	42	Aradu.68ZRY.1	0.444695
Fatty acid metabolism	ko01212	2	117	Aradu.68ZRY.1;Aradu.D7GNY.1	0.485336
Nucleotide excision repair	ko03420	4	261	Aradu.8R73A.1;Aradu.9T5I3.1;Aradu.R3QHB.1;Aradu.W46GZ.1	0.492244
Histidine metabolism	ko00340	1	49	Aradu.ZIF6R.1	0.496714
N-Glycan biosynthesis	ko00510	1	50	Aradu.MQK7K.1	0.50374
Glutathione metabolism	ko00480	2	124	Aradu.21285.1;Aradu.ITV20.1	0.516272
Pentose and glucuronate interconversions	ko00040	2	138	Aradu.XRA1G.1;Aradu.ZIF6R.1	0.574396
Base excision repair	ko03410	1	61	Aradu.R3QHB.1	0.574897
beta-Alanine metabolism	ko00410	1	62	Aradu.ZIF6R.1	0.580841
Phenylalanine metabolism	ko00360	2	143	Aradu.BNR06.1;Aradu.N5IEQ.1	0.593905
Plant hormone signal transduction	ko04075	4	307	Aradu.9CP6U.1;Aradu.G38ML.1;Aradu.GG1IM.1;Aradu.JLY8Q.1	0.621586
Basal transcription factors	ko03022	1	72	Aradu.8R73A.1	0.635933
Mismatch repair	ko03430	3	235	Aradu.9T5I3.1;Aradu.R3QHB.1;Aradu.W46GZ.1	0.63819
Citrate cycle (TCA cycle)	ko00020	1	74	Aradu.62PY8.1	0.646058
Fatty acid biosynthesis	ko00061	1	75	Aradu.D7GNY.1	0.651015
Fructose and mannose metabolism	ko00051	1	78	Aradu.SS76M.1	0.665479
Glyoxylate and dicarboxylate metabolism	ko00630	1	80	Aradu.FH7I5.1	0.674789
Pentose phosphate pathway	ko00030	1	81	Aradu.SS76M.1	0.679348
Cyanoamino acid metabolism	ko00460	1	84	Aradu.FH7I5.1	0.692647
Glycine, serine and threonine metabolism	ko00260	1	84	Aradu.FH7I5.1	0.692647
DNA replication	ko03030	3	256	Aradu.9T5I3.1;Aradu.R3QHB.1;Aradu.W46GZ.1	0.695185
Valine, leucine and isoleucine degradation	ko00280	1	86	Aradu.ZIF6R.1	0.701209
Glycerolipid metabolism	ko00561	1	96	Aradu.ZIF6R.1	0.740597
Arginine and proline metabolism	ko00330	1	103	Aradu.ZIF6R.1	0.765064
Carbon metabolism	ko01200	4	372	Aradu.62PY8.1;Aradu.FH7I5.1;Aradu.LH6AV.1;Aradu.SS76M.1	0.765734
Carbon fixation in photosynthetic organisms	ko00710	1	117	Aradu.62PY8.1	0.807345
Biosynthesis of amino acids	ko01230	3	328	Aradu.FH7I5.1;Aradu.LH6AV.1;Aradu.SS76M.1	0.839908
Peroxisome	ko04146	1	133	Aradu.D7GNY.1	0.846502
RNA degradation	ko03018	1	137	Aradu.SS76M.1	0.854989
Protein processing in endoplasmic reticulum	ko04141	2	258	Aradu.9645F.1;Aradu.D8W3H.1	0.878336
Ubiquitin mediated proteolysis	ko04120	1	151	Aradu.YLV00.1	0.881194
Ribosome	ko03010	4	453	Aradu.95YVR.1;Aradu.P3RU0.1;Aradu.W3JPB.1;Aradu.Z0PGW.1	0.881699
mRNA surveillance pathway	ko03015	1	152	Aradu.XJ2K8.1	0.882875
Photosynthesis	ko00195	1	152	Aradu.S0TBF.1	0.882875
Amino sugar and nucleotide sugar metabolism	ko00520	1	186	Aradu.XRA1G.1	0.927936
RNA transport	ko03013	1	194	Aradu.TI81R.1	0.93574
Spliceosome	ko03040	1	221	Aradu.F77GY.1	0.956392
Endocytosis	ko04144	1	228	Aradu.XA005.1	0.960571
Purine metabolism	ko00230	1	293	Aradu.LH6AV.1	0.9846
Supplementary Table 7d. KEGG enrichment analysis of HEs genes in B subgenomes of A. hypogaea.
KEGG pathway	KEGG id	Genes of HEs	Genomic genes	Gene id	P_value
Nicotinate and nicotinamide metabolism	ko00760	1	21	Araip.LL4QG.1	0.135945
Sulfur metabolism	ko00920	1	51	Araip.W2EJQ.1	0.30167
Lysine degradation	ko00310	1	51	Araip.PZ76V.1	0.30167
Tyrosine metabolism	ko00350	1	72	Araip.H3ANA.1	0.400213
Ubiquinone and other terpenoid-quinone biosynthesis	ko00130	1	82	Araip.H3ANA.1	0.442633
Cysteine and methionine metabolism	ko00270	1	117	Araip.W2EJQ.1	0.570902
Phenylalanine metabolism	ko00360	1	161	Araip.H3ANA.1	0.694567
Biosynthesis of amino acids	ko01230	1	354	Araip.W2EJQ.1	0.942189
Carbon metabolism	ko01200	1	399	Araip.W2EJQ.1	0.962647

## Sheet: ST8
Supplementary Table 8a. Pathway enrichment analysis of expanded families in A subgenome of A. monticola.
KEGG pathway	KEGG id	Genes of expaned families	Genomic genes	Gene id	P value
Mismatch repair	ko03430	33	369	EVM0000246.1;EVM0000459.1;EVM0001592.1;EVM0003407.1;EVM0005056.1;EVM0005913.1;EVM0009645.1;EVM0011992.1;EVM0012576.1;EVM0017011.1;EVM0017412.1;EVM0019868.1;EVM0021444.1;EVM0028525.1;EVM0028812.1;EVM0030876.1;EVM0032272.1;EVM0033106.1;EVM0039122.1;EVM0040973.1;EVM0046629.1;EVM0046887.1;EVM0047223.1;EVM0048705.1;EVM0048789.1;EVM0051819.1;EVM0054404.1;EVM0062444.1;EVM0071570.1;EVM0072547.1;EVM007408…	2.17136e-05
Homologous recombination	ko03440	33	392	EVM0000246.1;EVM0000459.1;EVM0001592.1;EVM0003407.1;EVM0005056.1;EVM0005913.1;EVM0009645.1;EVM0011992.1;EVM0012576.1;EVM0017011.1;EVM0017412.1;EVM0019868.1;EVM0021444.1;EVM0028525.1;EVM0028812.1;EVM0030876.1;EVM0032272.1;EVM0033106.1;EVM0039122.1;EVM0040973.1;EVM0046629.1;EVM0046887.1;EVM0047223.1;EVM0048705.1;EVM0048789.1;EVM0051819.1;EVM0054404.1;EVM0062444.1;EVM0071570.1;EVM0072547.1;EVM007408…	7.19934e-05
DNA replication	ko03030	33	397	EVM0000246.1;EVM0000459.1;EVM0001592.1;EVM0003407.1;EVM0005056.1;EVM0005913.1;EVM0009645.1;EVM0011992.1;EVM0012576.1;EVM0017011.1;EVM0017412.1;EVM0019868.1;EVM0021444.1;EVM0028525.1;EVM0028812.1;EVM0030876.1;EVM0032272.1;EVM0033106.1;EVM0039122.1;EVM0040973.1;EVM0046629.1;EVM0046887.1;EVM0047223.1;EVM0048705.1;EVM0048789.1;EVM0051819.1;EVM0054404.1;EVM0062444.1;EVM0071570.1;EVM0072547.1;EVM007408…	9.18629e-05
Nucleotide excision repair	ko03420	33	426	EVM0000246.1;EVM0000459.1;EVM0001592.1;EVM0003407.1;EVM0005056.1;EVM0005913.1;EVM0009645.1;EVM0011992.1;EVM0012576.1;EVM0017011.1;EVM0017412.1;EVM0019868.1;EVM0021444.1;EVM0028525.1;EVM0028812.1;EVM0030876.1;EVM0032272.1;EVM0033106.1;EVM0039122.1;EVM0040973.1;EVM0046629.1;EVM0046887.1;EVM0047223.1;EVM0048705.1;EVM0048789.1;EVM0051819.1;EVM0054404.1;EVM0062444.1;EVM0071570.1;EVM0072547.1;EVM007408…	0.000339227
Zeatin biosynthesis	ko00908	7	36	EVM0000206.1;EVM0006192.1;EVM0023077.1;EVM0030753.1;EVM0057436.1;EVM0057971.1;EVM0061932.1	0.000547941
Fructose and mannose metabolism	ko00051	15	139	EVM0000476.1;EVM0002287.1;EVM0005667.1;EVM0021048.1;EVM0022837.1;EVM0031726.1;EVM0034107.1;EVM0045609.1;EVM0045715.1;EVM0048787.1;EVM0051452.1;EVM0054901.1;EVM0064808.2;EVM0065618.1;EVM0074433.1	0.000565911
Glucosinolate biosynthesis	ko00966	4	12	EVM0026717.1;EVM0026724.1;EVM0037036.1;EVM0055528.1	0.00105412
Propanoate metabolism	ko00640	10	86	EVM0005712.1;EVM0007134.1;EVM0007771.2;EVM0008946.1;EVM0009026.1;EVM0022025.1;EVM0039202.1;EVM0048241.1;EVM0053801.1;EVM0072751.1	0.00262352
Carbon metabolism	ko01200	40	667	EVM0000476.1;EVM0002287.1;EVM0002324.1;EVM0002346.1;EVM0005380.1;EVM0005667.1;EVM0005712.1;EVM0007134.1;EVM0007771.2;EVM0008946.1;EVM0009026.1;EVM0009785.1;EVM0010535.1;EVM0012307.1;EVM0015715.1;EVM0016076.1;EVM0022025.1;EVM0023218.1;EVM0030714.1;EVM0034107.1;EVM0037425.1;EVM0038753.1;EVM0039202.1;EVM0043080.1;EVM0045609.1;EVM0045715.1;EVM0048241.1;EVM0048616.1;EVM0050690.1;EVM0053401.1;EVM005380…	0.00992644
Monoterpenoid biosynthesis	ko00902	4	25	EVM0032889.1;EVM0034801.1;EVM0040736.1;EVM0060101.1	0.0176821
Pyruvate metabolism	ko00620	20	311	EVM0002346.1;EVM0007134.1;EVM0007771.2;EVM0009026.1;EVM0009785.1;EVM0010535.1;EVM0015715.1;EVM0023218.1;EVM0038030.1;EVM0043080.1;EVM0048182.1;EVM0048616.1;EVM0053401.1;EVM0053801.1;EVM0060732.1;EVM0068361.1;EVM0068718.1;EVM0070716.1;EVM0070963.1;EVM0072751.1	0.0309823
Supplementary Table 8b. Pathway enrichment analysis of expanded families in B subgenome of A. monticola.
KEGG pathway	KEGG id	Genes of expanded families	Genomic genes	Gene id	P value
Linoleic acid metabolism	ko00591	21	49	EVM0006984.1;EVM0008659.1;EVM0010502.1;EVM0014241.1;EVM0018565.1;EVM0021928.1;EVM0021972.1;EVM0022935.1;EVM0025063.1;EVM0029871.1;EVM0030588.1;EVM0032139.1;EVM0038970.1;EVM0044459.1;EVM0046920.1;EVM0052546.1;EVM0053591.1;EVM0055921.1;EVM0056845.1;EVM0057285.1;EVM0065670.1	2.78e-13
Mismatch repair	ko03430	50	369	EVM0002115.1;EVM0003542.1;EVM0006392.1;EVM0008478.1;EVM0008637.1;EVM0008814.1;EVM0011908.1;EVM0012427.1;EVM0015053.1;EVM0016755.1;EVM0019067.1;EVM0022437.1;EVM0024365.1;EVM0024661.1;EVM0024766.1;EVM0025250.1;EVM0025917.1;EVM0026536.1;EVM0027328.1;EVM0030613.1;EVM0031033.1;EVM0031969.1;EVM0032399.1;EVM0036685.1;EVM0037578.1;EVM0040189.1;EVM0042307.1;EVM0042569.1;EVM0047872.1;EVM0051270.1;EVM005212…	4.29538e-08
Homologous recombination	ko03440	52	392	EVM0000064.1;EVM0002115.1;EVM0003542.1;EVM0006392.1;EVM0008478.1;EVM0008637.1;EVM0008814.1;EVM0011908.1;EVM0012427.1;EVM0015053.1;EVM0016755.1;EVM0019067.1;EVM0022437.1;EVM0024365.1;EVM0024661.1;EVM0024766.1;EVM0025250.1;EVM0025917.1;EVM0026536.1;EVM0027328.1;EVM0030613.1;EVM0031033.1;EVM0031969.1;EVM0032399.1;EVM0036685.1;EVM0037578.1;EVM0040189.1;EVM0042307.1;EVM0042569.1;EVM0047872.1;EVM005127…	4.67979e-08
Nucleotide excision repair	ko03420	55	426	EVM0000064.1;EVM0002115.1;EVM0003542.1;EVM0006392.1;EVM0008478.1;EVM0008637.1;EVM0008814.1;EVM0011908.1;EVM0012427.1;EVM0015053.1;EVM0016755.1;EVM0019067.1;EVM0022437.1;EVM0024365.1;EVM0024661.1;EVM0024766.1;EVM0025250.1;EVM0025917.1;EVM0026536.1;EVM0027328.1;EVM0030188.1;EVM0030613.1;EVM0031033.1;EVM0031969.1;EVM0032399.1;EVM0036685.1;EVM0037578.1;EVM0040189.1;EVM0042307.1;EVM0042569.1;EVM004787…	4.88322e-08
DNA replication	ko03030	52	397	EVM0000064.1;EVM0002115.1;EVM0003542.1;EVM0006392.1;EVM0008478.1;EVM0008637.1;EVM0008814.1;EVM0011908.1;EVM0012427.1;EVM0015053.1;EVM0016755.1;EVM0019067.1;EVM0022437.1;EVM0024365.1;EVM0024661.1;EVM0024766.1;EVM0025250.1;EVM0025917.1;EVM0026536.1;EVM0027328.1;EVM0030613.1;EVM0031033.1;EVM0031969.1;EVM0032399.1;EVM0036685.1;EVM0037578.1;EVM0040189.1;EVM0042307.1;EVM0042569.1;EVM0047872.1;EVM005127…	7.10266e-08
Phenylpropanoid biosynthesis	ko00940	48	439	EVM0000147.1;EVM0000202.1;EVM0001260.1;EVM0002345.1;EVM0003469.2;EVM0003500.1;EVM0005599.1;EVM0005612.1;EVM0009773.1;EVM0011985.1;EVM0012772.1;EVM0014153.1;EVM0014233.1;EVM0024754.1;EVM0025680.1;EVM0026354.1;EVM0026926.1;EVM0028397.1;EVM0031159.1;EVM0031266.1;EVM0031349.1;EVM0033139.1;EVM0036061.1;EVM0038063.1;EVM0038300.1;EVM0038691.1;EVM0038743.1;EVM0038765.1;EVM0039394.1;EVM0046998.1;EVM005195…	3.48797e-05
Phenylalanine metabolism	ko00360	32	258	EVM0000202.1;EVM0001260.1;EVM0002345.1;EVM0003500.1;EVM0005599.1;EVM0009773.1;EVM0011985.1;EVM0012772.1;EVM0014153.1;EVM0014233.1;EVM0025680.1;EVM0026354.1;EVM0026926.1;EVM0031159.1;EVM0031349.1;EVM0033139.1;EVM0038063.1;EVM0038300.1;EVM0038691.1;EVM0038743.1;EVM0038765.1;EVM0039394.1;EVM0051955.1;EVM0052872.1;EVM0053600.1;EVM0053841.1;EVM0057976.1;EVM0063523.1;EVM0065650.1;EVM0066316.1;EVM006687…	6.75178e-05
Pentose and glucuronate interconversions	ko00040	28	256	EVM0000119.1;EVM0010495.1;EVM0012267.1;EVM0012272.1;EVM0014647.1;EVM0016965.1;EVM0022372.1;EVM0023330.1;EVM0024429.1;EVM0026448.1;EVM0028004.1;EVM0028275.1;EVM0032135.1;EVM0032542.1;EVM0037695.1;EVM0047896.1;EVM0048351.1;EVM0048859.1;EVM0053515.1;EVM0054485.1;EVM0054770.1;EVM0055407.1;EVM0059302.1;EVM0062650.1;EVM0068716.1;EVM0071834.1;EVM0073275.1;EVM0074235.1	0.00140871
Starch and sucrose metabolism	ko00500	47	513	EVM0000119.1;EVM0000147.1;EVM0003469.2;EVM0012267.1;EVM0012272.1;EVM0014647.1;EVM0016965.1;EVM0021439.1;EVM0022372.1;EVM0023330.1;EVM0023674.1;EVM0024429.1;EVM0026331.1;EVM0026448.1;EVM0028004.1;EVM0028275.1;EVM0032135.1;EVM0037695.1;EVM0039874.1;EVM0040868.1;EVM0046998.1;EVM0047896.1;EVM0048351.1;EVM0048859.1;EVM0049196.1;EVM0049492.1;EVM0053515.1;EVM0053574.1;EVM0054159.1;EVM0054485.1;EVM005477…	0.00220987
Cutin, suberine and wax biosynthesis	ko00073	10	64	EVM0011077.1;EVM0016506.1;EVM0023620.1;EVM0030690.1;EVM0032863.1;EVM0033933.1;EVM0045922.1;EVM0050365.1;EVM0069860.1;EVM0071716.1	0.00433076
Photosynthesis	ko00195	26	276	EVM0005825.1;EVM0012732.1;EVM0016483.1;EVM0026406.1;EVM0028989.1;EVM0031624.1;EVM0032006.1;EVM0035278.1;EVM0035923.1;EVM0036095.1;EVM0042633.1;EVM0045460.1;EVM0048437.1;EVM0051327.1;EVM0051750.1;EVM0051798.1;EVM0052293.1;EVM0052361.1;EVM0059161.1;EVM0062084.1;EVM0065286.1;EVM0065830.1;EVM0067620.1;EVM0069066.1;EVM0069721.1;EVM0073314.1	0.0140776
Oxidative phosphorylation	ko00190	37	427	EVM0000210.1;EVM0003259.1;EVM0003802.1;EVM0005654.1;EVM0010724.1;EVM0013788.1;EVM0015919.1;EVM0019994.1;EVM0022056.1;EVM0024163.1;EVM0027486.1;EVM0028989.1;EVM0031624.1;EVM0032374.1;EVM0032537.1;EVM0033833.1;EVM0041351.1;EVM0041391.1;EVM0042633.1;EVM0043117.1;EVM0044915.1;EVM0045489.1;EVM0048647.1;EVM0050523.1;EVM0051141.1;EVM0052352.1;EVM0053888.1;EVM0055837.1;EVM0058637.1;EVM0060218.1;EVM006528…	0.0142963
Degradation of aromatic compounds	ko01220	6	44	EVM0002345.1;EVM0003500.1;EVM0012772.1;EVM0026926.1;EVM0039394.1;EVM0053841.1	0.0449372
Supplementary Table 8c. Pathway enrichment analysis of contracted families in A subgenome of A. monticola.
KEGG pathway	KEGG id	Genes of expanded families	Genomic genes	Gene id	P value
Endocytosis	ko04144	50	399	EVM0000800.1;EVM0002270.1;EVM0002733.1;EVM0003106.1;EVM0004455.1;EVM0005760.1;EVM0006690.1;EVM0007280.1;EVM0010084.1;EVM0012411.1;EVM0012780.1;EVM0013044.1;EVM0015280.1;EVM0016253.1;EVM0016364.1;EVM0016391.1;EVM0017196.1;EVM0017651.1;EVM0017845.1;EVM0020927.1;EVM0026012.1;EVM0029238.1;EVM0029666.1;EVM0030015.1;EVM0030446.1;EVM0030913.1;EVM0031772.1;EVM0033322.1;EVM0033937.1;EVM0034827.1;EVM003493…	0
ABC transporters	ko02010	18	68	EVM0000164.1;EVM0005908.1;EVM0007924.1;EVM0010636.1;EVM0011278.1;EVM0011765.1;EVM0014225.1;EVM0016475.1;EVM0019593.1;EVM0021701.1;EVM0035287.1;EVM0035865.1;EVM0035868.1;EVM0049026.1;EVM0058381.1;EVM0059515.1;EVM0065957.1;EVM0067395.1	1.35596e-11
Flavonoid biosynthesis	ko00941	22	113	EVM0000510.1;EVM0001713.1;EVM0005362.1;EVM0007630.1;EVM0008338.1;EVM0016440.1;EVM0022084.1;EVM0026787.1;EVM0029345.1;EVM0029711.1;EVM0034422.1;EVM0034600.1;EVM0038637.1;EVM0040703.1;EVM0045155.1;EVM0052120.1;EVM0055205.1;EVM0057228.1;EVM0067502.1;EVM0071030.1;EVM0072402.1;EVM0074679.1	5.2387e-11
Circadian rhythm - plant	ko04712	21	141	EVM0000510.1;EVM0001713.1;EVM0005362.1;EVM0007630.1;EVM0008338.1;EVM0016440.1;EVM0022084.1;EVM0026787.1;EVM0029345.1;EVM0029711.1;EVM0034422.1;EVM0034600.1;EVM0038637.1;EVM0040703.1;EVM0045155.1;EVM0052120.1;EVM0057228.1;EVM0067502.1;EVM0071030.1;EVM0072402.1;EVM0074679.1	2.28511e-08
Ether lipid metabolism	ko00565	14	73	EVM0002733.1;EVM0006690.1;EVM0010084.1;EVM0012411.1;EVM0016253.1;EVM0020927.1;EVM0026012.1;EVM0031772.1;EVM0034938.1;EVM0037308.1;EVM0042286.1;EVM0045448.1;EVM0047890.1;EVM0064282.1	2.10924e-07
Linoleic acid metabolism	ko00591	8	49	EVM0002236.1;EVM0011206.1;EVM0015096.1;EVM0016542.1;EVM0016621.1;EVM0038256.1;EVM0048400.1;EVM0074200.1	0.000284486
Cyanoamino acid metabolism	ko00460	14	163	EVM0002252.1;EVM0012748.1;EVM0016833.2;EVM0018214.1;EVM0020109.1;EVM0025836.1;EVM0028619.1;EVM0036242.1;EVM0040037.1;EVM0043347.1;EVM0050882.1;EVM0051180.1;EVM0054975.1;EVM0069955.1	0.00189874
Starch and sucrose metabolism	ko00500	31	513	EVM0001619.1;EVM0003959.1;EVM0004106.1;EVM0008910.1;EVM0012119.1;EVM0014170.1;EVM0016833.2;EVM0020109.1;EVM0022316.1;EVM0025836.1;EVM0028619.1;EVM0030490.1;EVM0032065.1;EVM0036242.1;EVM0040037.1;EVM0040331.1;EVM0040706.1;EVM0043347.1;EVM0045711.1;EVM0048520.1;EVM0050755.1;EVM0050882.1;EVM0050925.1;EVM0054975.1;EVM0056625.1;EVM0059410.2;EVM0063689.1;EVM0064410.1;EVM0064577.1;EVM0065396.1;EVM006995…	0.00254385
Phosphatidylinositol signaling system	ko04070	12	133	EVM0007280.1;EVM0007858.1;EVM0012780.1;EVM0015280.1;EVM0016364.1;EVM0017196.1;EVM0017845.1;EVM0037768.1;EVM0038195.1;EVM0039110.1;EVM0050527.1;EVM0052281.1	0.00259928
Plant-pathogen interaction	ko04626	27	455	EVM0001716.1;EVM0006548.1;EVM0007817.1;EVM0009166.1;EVM0010285.1;EVM0013266.1;EVM0016495.1;EVM0017522.1;EVM0019826.1;EVM0025851.1;EVM0026957.1;EVM0030839.1;EVM0037625.1;EVM0039110.1;EVM0044051.1;EVM0045437.3;EVM0045804.1;EVM0046049.3;EVM0047508.1;EVM0047551.1;EVM0053018.1;EVM0059531.4;EVM0061441.1;EVM0061631.1;EVM0062976.1;EVM0066150.1;EVM0072255.1	0.00593636
Glycerophospholipid metabolism	ko00564	15	206	EVM0002733.1;EVM0006690.1;EVM0010084.1;EVM0012411.1;EVM0016253.1;EVM0020927.1;EVM0026012.1;EVM0031772.1;EVM0034938.1;EVM0037308.1;EVM0042286.1;EVM0045448.1;EVM0047890.1;EVM0056980.1;EVM0064282.1	0.00639239
Isoflavonoid biosynthesis	ko00943	4	22	EVM0003110.1;EVM0025799.1;EVM0061105.1;EVM0068236.1	0.00672231
Cutin, suberine and wax biosynthesis	ko00073	7	64	EVM0008040.1;EVM0019043.1;EVM0035351.1;EVM0051718.1;EVM0051915.1;EVM0058829.1;EVM0074716.1	0.00709521
Fatty acid elongation	ko00062	7	69	EVM0012089.1;EVM0012778.1;EVM0025542.1;EVM0036091.1;EVM0059111.1;EVM0059287.1;EVM0060786.1	0.0106091
Inositol phosphate metabolism	ko00562	11	142	EVM0007280.1;EVM0007858.1;EVM0012780.1;EVM0015280.1;EVM0016364.1;EVM0017196.1;EVM0017845.1;EVM0037768.1;EVM0038195.1;EVM0050527.1;EVM0052281.1	0.0117931
Spliceosome	ko03040	21	371	EVM0001236.1;EVM0002270.1;EVM0003106.1;EVM0004455.1;EVM0013044.1;EVM0017288.2;EVM0028471.1;EVM0028628.1;EVM0029238.1;EVM0030913.1;EVM0035067.1;EVM0036089.1;EVM0038362.1;EVM0040777.1;EVM0045909.1;EVM0054179.1;EVM0054704.1;EVM0055369.1;EVM0057997.1;EVM0069146.1;EVM0073843.1	0.0226684
Supplementary Table 8d. Pathway enrichment analysis of contracted families in B subgenome of A. monticola.
KEGG pathway	KEGG id	Genes of expanded families	Genomic genes	Gene id	P value
Cyanoamino acid metabolism	ko00460	26	163	EVM0001756.1;EVM0004448.1;EVM0005740.1;EVM0008191.1;EVM0012945.1;EVM0018102.1;EVM0018962.1;EVM0019407.1;EVM0022257.1;EVM0029994.1;EVM0033567.1;EVM0034678.1;EVM0039419.1;EVM0039958.1;EVM0044458.3;EVM0046800.1;EVM0054344.1;EVM0059034.1;EVM0059663.1;EVM0061924.1;EVM0066339.1;EVM0070109.1;EVM0070387.1;EVM0070915.1;EVM0070986.1;EVM0074154.1	2.95192e-11
ABC transporters	ko02010	16	68	EVM0007751.1;EVM0011583.1;EVM0011869.1;EVM0012186.1;EVM0015427.1;EVM0015471.1;EVM0017347.1;EVM0019145.1;EVM0025672.1;EVM0031565.1;EVM0040660.1;EVM0051371.1;EVM0059822.1;EVM0061869.1;EVM0066147.1;EVM0070985.1	5.3135e-10
Flavonoid biosynthesis	ko00941	20	113	EVM0000469.1;EVM0001667.1;EVM0003482.1;EVM0004265.1;EVM0008312.1;EVM0015450.1;EVM0020311.1;EVM0020989.1;EVM0021674.1;EVM0022485.1;EVM0023548.1;EVM0038894.1;EVM0052748.1;EVM0053340.1;EVM0055807.1;EVM0056072.1;EVM0061687.1;EVM0064950.1;EVM0066001.1;EVM0071365.1	8.60918e-10
Endocytosis	ko04144	39	399	EVM0002686.1;EVM0003589.1;EVM0011960.1;EVM0014102.2;EVM0014731.1;EVM0017631.1;EVM0018825.2;EVM0022907.1;EVM0023781.1;EVM0024737.1;EVM0025733.1;EVM0025987.1;EVM0028413.1;EVM0029652.1;EVM0035791.1;EVM0036318.1;EVM0037845.1;EVM0039501.1;EVM0039678.1;EVM0041677.1;EVM0044765.1;EVM0046324.1;EVM0050400.1;EVM0050658.1;EVM0052466.1;EVM0053296.1;EVM0055009.1;EVM0055906.1;EVM0057222.1;EVM0057863.1;EVM006021…	1.75603e-09
Circadian rhythm - plant	ko04712	19	141	EVM0000469.1;EVM0001667.1;EVM0003482.1;EVM0004265.1;EVM0008312.1;EVM0015450.1;EVM0020311.1;EVM0020989.1;EVM0021674.1;EVM0022485.1;EVM0023548.1;EVM0038894.1;EVM0053340.1;EVM0055807.1;EVM0056072.1;EVM0061687.1;EVM0064950.1;EVM0066001.1;EVM0071365.1	2.18405e-07
Fatty acid degradation	ko00071	15	157	EVM0004180.1;EVM0009313.1;EVM0024795.1;EVM0027056.1;EVM0029608.1;EVM0031587.1;EVM0032772.1;EVM0038455.1;EVM0040675.1;EVM0040823.1;EVM0043103.1;EVM0048146.1;EVM0050644.1;EVM0051066.1;EVM0051289.1	0.000238517
Tryptophan metabolism	ko00380	11	99	EVM0004180.1;EVM0008295.1;EVM0008359.1;EVM0024260.1;EVM0026523.1;EVM0036625.1;EVM0040675.1;EVM0042526.1;EVM0051066.1;EVM0051289.1;EVM0055997.1	0.000442451
Ether lipid metabolism	ko00565	9	73	EVM0003589.1;EVM0017631.1;EVM0050400.1;EVM0050658.1;EVM0057222.1;EVM0063418.1;EVM0066751.1;EVM0067101.1;EVM0068614.1	0.000676645
Phenylpropanoid biosynthesis	ko00940	28	439	EVM0001756.1;EVM0003236.1;EVM0004448.1;EVM0005740.1;EVM0008191.1;EVM0012945.1;EVM0014084.1;EVM0018102.1;EVM0018962.1;EVM0019407.1;EVM0022257.1;EVM0029994.1;EVM0033567.1;EVM0034678.1;EVM0039419.1;EVM0039958.1;EVM0046800.1;EVM0050804.1;EVM0052748.1;EVM0054344.1;EVM0056151.1;EVM0059034.1;EVM0061924.1;EVM0070109.1;EVM0070387.1;EVM0070915.1;EVM0070986.1;EVM0074154.1	0.000792
Starch and sucrose metabolism	ko00500	31	513	EVM0001756.1;EVM0002480.1;EVM0002784.1;EVM0004448.1;EVM0005740.1;EVM0008191.1;EVM0012945.1;EVM0018102.1;EVM0018962.1;EVM0019407.1;EVM0022257.1;EVM0029955.2;EVM0029994.1;EVM0033567.1;EVM0034678.1;EVM0037823.1;EVM0038068.1;EVM0039419.1;EVM0039958.1;EVM0039981.1;EVM0046800.1;EVM0054344.1;EVM0058878.2;EVM0059034.1;EVM0061924.1;EVM0066658.1;EVM0070109.1;EVM0070387.1;EVM0070915.1;EVM0070986.1;EVM007415…	0.00103143
Phosphatidylinositol signaling system	ko04070	12	133	EVM0004769.1;EVM0007814.1;EVM0014102.2;EVM0020412.3;EVM0023781.1;EVM0029652.1;EVM0037845.1;EVM0039501.1;EVM0041677.1;EVM0047955.1;EVM0055906.1;EVM0070092.2	0.00160473
Tyrosine metabolism	ko00350	12	135	EVM0005627.1;EVM0009313.1;EVM0024795.1;EVM0027056.1;EVM0031587.1;EVM0033709.1;EVM0038455.1;EVM0040823.1;EVM0043103.1;EVM0048146.1;EVM0051097.1;EVM0061941.1	0.00182257
Sesquiterpenoid and triterpenoid biosynthesis	ko00909	4	17	EVM0004678.1;EVM0009475.1;EVM0018446.1;EVM0069514.1	0.00203148
Glucosinolate biosynthesis	ko00966	3	12	EVM0044458.3;EVM0059663.1;EVM0066339.1	0.00641221
Degradation of aromatic compounds	ko01220	5	44	EVM0009313.1;EVM0027056.1;EVM0038455.1;EVM0040823.1;EVM0048146.1	0.0148438
Inositol phosphate metabolism	ko00562	10	142	EVM0007814.1;EVM0014102.2;EVM0023781.1;EVM0029652.1;EVM0037845.1;EVM0039501.1;EVM0041677.1;EVM0047955.1;EVM0055906.1;EVM0070092.2	0.0202059
Plant-pathogen interaction	ko04626	23	455	EVM0002289.1;EVM0004769.1;EVM0005785.1;EVM0005862.1;EVM0009028.1;EVM0012320.1;EVM0014124.2;EVM0020412.3;EVM0023426.1;EVM0025925.1;EVM0028411.1;EVM0030077.1;EVM0030414.1;EVM0034249.1;EVM0039737.1;EVM0041622.1;EVM0041963.1;EVM0052029.1;EVM0059307.1;EVM0059880.1;EVM0064805.1;EVM0068532.1;EVM0070270.1	0.0308453
Isoflavonoid biosynthesis	ko00943	3	22	EVM0020970.1;EVM0031516.1;EVM0065130.1	0.0351268
Tropane, piperidine and pyridine alkaloid biosynthesis	ko00960	5	59	EVM0005627.1;EVM0033709.1;EVM0048814.1;EVM0051097.1;EVM0061941.1	0.045843

## Sheet: ST9
Supplementary Table 9. Expression dominance genes of wild peanut A. monticola (A.mon) during pod development stages.
A.monB	A.monA	Orthologs						Gene symbol	Description	Dominant/Under-dominant	Stage1		Stage2		Stage3		Stage4
		A. thaliana		O. sativa		G. max					AmonB	AmonA	AmonB	AmonA	AmonB	AmonA	AmonB	AmonA
EVM0047444	EVM0052746	--	--	--	--	--	--	TKT2	Probable 1-deoxy-D-xylulose-5-phosphate synthase, chloroplastic (Precursor)	Under-dominant	0	0.331248	0	0.103177	0	0	0	0
EVM0015368	EVM0050247	--	--	--	--	--	--	FRS5	Protein FAR1-RELATED SEQUENCE 5	Under-dominant	0	0.163461	0	0.513197	0	0.198031	0	0.445117
EVM0050036	EVM0037744	--	--	--	--	GLYMA_18G052300	LOC102663395:uncharacterized LOC102663395	F26B6.11	Extra-large guanine nucleotide-binding protein 1	Dominant	1.69437	0	1.41275	0.232535	0.19624	0	0.403305	0
EVM0067657	EVM0036849	--	--	--	--	GLYMA_18G065800	--	--	--	Dominant	1.40208	0.005424	0.803733	0.008226	1.52156	0.121728	0.392223	0.124952
EVM0061311	EVM0039955	AT2G40620	AT2G40620:Basic-leucine zipper (bZIP) transcription factor family protein	Os03g0336200	RF2b:transcription factor RF2b	GLYMA_11G186700	LOC100775607:transcription factor RF2b-like	RF2b	Transcription factor RF2b	Dominant	14.7158	0.053097	2.61338	1.67055	6.88546	0.754421	3.21373	2.06113
EVM0038171	EVM0069549	--	--	--	--	GLYMA_17G043700	LOC100306655:CCT and tify domains-containing protein	F22D1.70	Protein TIFY 3B	Dominant	17.3585	14.6924	5.2365	3.67848	0.469936	0	0.110678	0.188152
EVM0055890	EVM0019115	AT5G18910	AT5G18910:Protein kinase superfamily protein	Os04g0654600	probable receptor-like serine/threonine-protein kinase At5g57670	GLYMA_13G212600	LOC102670300:receptor-like cytosolic serine/threonine-protein kinase RBK2	RBK2	Receptor-like cytosolic serine/threonine-protein kinase RBK2	Under-dominant	0	0.252444	0	0.610401	0	0.017953	0	0
EVM0030772	EVM0073643	--	--	--	--	--	--	PECT1	Ethanolamine-phosphate cytidylyltransferase	Under-dominant	0	11.886	0	9.0255	0	5.37196	0	5.98572
EVM0017605	EVM0049540	--	--	--	--	--	--	--	--	Under-dominant	0	0.864181	0	1.01693	0	0.212084	0	0.61366
EVM0060172	EVM0069988	AT5G49100	AT5G49100:vitellogenin-like protein	Os02g0526700	uncharacterized LOC4329523	GLYMA_07G246500	LOC100802982:uncharacterized LOC100802982	--	--	Dominant	18.542	0	10.42	0	3.64894	0	2.64168	0
EVM0047567	EVM0050522	--	--	--	--	GLYMA_13G236900	--	--	--	Dominant	1.60724	0	0.194781	0.377668	0.122129	0.367194	0.17526	0.155486
EVM0019571	EVM0066508	--	--	--	--	--	--	--	--	Under-dominant	0	11.5119	0	4.93452	0	3.1016	0	2.53816
EVM0068521	EVM0050040	--	--	--	--	--	--	T7H20.130	Phosphopantothenate--cysteine ligase 2	Under-dominant	0	3.83971	0	4.40706	0	2.95654	0	4.305
EVM0045405	EVM0072067	AT5G66850	MAPKKK5:mitogen-activated protein kinase kinase kinase 5	Os03g0764300	mitogen-activated protein kinase kinase kinase YODA	GLYMA_17G177900	LOC100790701:mitogen-activated protein kinase kinase kinase YODA-like	YDA	Mitogen-activated protein kinase kinase kinase YODA	Under-dominant	0.094594	0.512002	0.029398	0.551343	0.013101	0.337837	0.015208	0.14748
EVM0010476	EVM0024676	AT3G18900	AT3G18900:ternary complex factor MIP1 leucine-zipper protein	--	--	GLYMA_16G143300	LOC100790142:STS14 protein	STS14	STS14 protein (Precursor)	Dominant	42.3976	0	83.3521	0	130.385	0	110.444	0
EVM0024721	EVM0074157	AT5G50090	AT5G50090:D-ribose-binding periplasmic protein	--	--	GLYMA_17G092500	LOC100306591:uncharacterized LOC100306591	--	--	Dominant	16.3572	6.60363	21.5687	10.0711	1.7448	0.60124	2.57017	0.170283
EVM0018622	EVM0006023	--	--	--	--	--	--	T2J15.13	Cell wall / vacuolar inhibitor of fructosidase 1 (Precursor)	Dominant	119.525	0.926172	5.13105	0.396346	0.051527	0	0.442221	0.179601
EVM0049995	EVM0007192	--	--	--	--	--	--	--	--	Under-dominant	0	0	0	0	0	0.691613	0	0
EVM0064037	EVM0041480	AT5G58580	ATL63:TOXICOS EN LEVADURA 63	Os06g0192800	RING-H2 finger protein ATL3	GLYMA_11G169600	LOC102666002:RING-H2 finger protein ATL63-like	ATL2	RING-H2 finger protein ATL2	Dominant	1.05419	0	0.652758	0	0.284243	0	0.018256	0
EVM0055397	EVM0042125	AT2G45350	CRR4:Pentatricopeptide repeat (PPR) superfamily protein	Os01g0914600	unknown	GLYMA_05G069000	LOC100799232:pentatricopeptide repeat-containing protein At1g08070, chloroplastic-like	PCMP-H12	Pentatricopeptide repeat-containing protein At1g08070	Under-dominant	0.812416	1.96777	0.827517	1.51395	1.11317	1.15906	0.06284	1.103
EVM0033196	EVM0019516	--	--	--	--	--	--	P2A12	F-box protein PP2-A12	Under-dominant	0.076844	2.85412	0	3.52537	0	2.60656	0	4.09163
EVM0028731	EVM0031045	AT5G56100	AT5G56100:glycine-rich protein / oleosin	--	--	--	--	--	--	Dominant	0.460779	0	11.1535	3.15896	6.49705	0	0.082641	0
EVM0051879	EVM0051078	AT5G61260	AT5G61260:Plant calmodulin-binding protein-like protein	Os03g0211400	uncharacterized LOC4332030	GLYMA_17G076200	LOC102665166:uncharacterized LOC102665166	--	--	Under-dominant	0	3.13067	0	3.02307	0	0.842265	0	0.443233
EVM0052655	EVM0063972	--	--	--	--	--	--	--	Ribulose bisphosphate carboxylase large chain {ECO:0000255|HAMAP-Rule:MF_01338} (Fragment)	Under-dominant	0	0	0	1.75086	0	3.76516	0	0.049721
EVM0072385	EVM0033854	--	--	--	--	--	--	ALA9	Putative phospholipid-transporting ATPase 9	Dominant	0.207162	0	0.635131	0	0.035944	0	0.080011	0
EVM0014818	EVM0002145	AT1G05260	RCI3:Peroxidase superfamily protein	Os06g0681600	peroxidase 3	GLYMA_13G306900	LOC102660930:peroxidase 3	YUP8H12.13	Peroxidase 3 (Precursor)	Under-dominant	0	0.555428	0	0	0	0	0	0
EVM0005067	EVM0065734	AT1G48760	delta-ADR:delta-adaptin	--	--	GLYMA_05G237400	--	F11I4.7	AP-3 complex subunit delta	Dominant	0.392454	0.751166	2.12914	0.669916	1.36478	0.103512	1.80656	0.17013
EVM0011087	EVM0043133	AT1G47960	C/VIF1:cell wall / vacuolar inhibitor of fructosidase 1	--	--	--	--	T2J15.13	Cell wall / vacuolar inhibitor of fructosidase 1 (Precursor)	Under-dominant	21.0672	50.9836	0.63036	16.5365	0.325935	2.69843	1.04544	5.0761
EVM0043431	EVM0000122	AT1G26780	MYB117:myb domain protein 117	Os11g0207600	transcription factor MYB44	GLYMA_20G034100	LOC100804537:myb-like protein Q	K8K14.2	Transcription factor MYB44	Under-dominant	0.025277	1.76652	0.03855	1.50205	0	1.02278	0	0.979722
EVM0043658	EVM0031092	AT1G55920	SERAT2;1:serine acetyltransferase 2;1	Os03g0196600	SAT4:probable serine acetyltransferase 4	GLYMA_18G080000	SAT1:serine O-acetyltransferase 1	MJG19.6	Serine acetyltransferase 3, mitochondrial (Precursor)	Dominant	14.1383	0	12.4263	0	0.857058	0	0.349765	0
EVM0058236	EVM0058133	AT4G37470	KAI2:alpha/beta-Hydrolases superfamily protein	Os01g0595600	probable esterase KAI2	GLYMA_17G164400	LOC100777707:probable esterase KAI2	D14L	Probable esterase D14L	Dominant	2.35479	3.37869	1.48349	1.15973	0.151523	0	0.442307	0
EVM0037882	EVM0023265	AT5G55560	AT5G55560:Protein kinase superfamily protein	Os07g0584100	OJ1127_E01.120|OsJ_023934|OsWNK5|WNK5:probable serine/threonine-protein kinase WNK5	GLYMA_18G081500	LOC100782039:probable serine/threonine-protein kinase WNK11	WNK11	Probable serine/threonine-protein kinase WNK11	Under-dominant	0	0.041825	0	0.583656	0	0	0	0.051336
EVM0038550	EVM0021809	AT3G13690	AT3G13690:kinase with adenine nucleotide alpha hydrolases-like domain-containing protein	Os01g0602800	P0681B11.2:inactive protein kinase SELMODRAFT_444075	GLYMA_07G011300	LOC100816340:inactive protein kinase SELMODRAFT_444075-like	SELMODRAFT_444075	Inactive protein kinase SELMODRAFT_444075	Dominant	1.55362	0	1.04475	0	0	0	0	0
EVM0074235	EVM0064808	--	--	--	--	--	--	XYLA	Xylose isomerase	Under-dominant	0	0.141734	0	0.713844	0	0.433445	0	0.733774
EVM0047609	EVM0053227	AT5G10770	AT5G10770:Eukaryotic aspartyl protease family protein	Os09g0482500	protein ASPARTIC PROTEASE IN GUARD CELL 1-like	GLYMA_08G321100	LOC100796818:protein ASPARTIC PROTEASE IN GUARD CELL 2	ASPG2	Protein ASPARTIC PROTEASE IN GUARD CELL 2 (Precursor)	Dominant	1.52273	0	3.18134	2.16361	3.67214	3.71985	3.86438	2.81759
EVM0021101	EVM0048346	--	--	Os05g0493600	UDP-glycosyltransferase 87A1	GLYMA_17G019500	LOC100783255:UDP-glucose flavonoid 3-O-glucosyltransferase 7-like	TOGT1	Scopoletin glucosyltransferase	Dominant	0	0	0	0	0.634014	0	0	0
EVM0054326	EVM0020128	--	--	--	--	--	--	At5g65770	Putative nuclear matrix constituent protein 1-like protein	Under-dominant	0	0.86921	0	0.609177	0	0.453253	0	0.435683
EVM0063132	EVM0044375	--	--	--	--	--	--	--	--	Under-dominant	0	5.32566	0	2.91153	0	2.59438	0	2.43513
EVM0035522	EVM0009662	--	--	--	--	--	--	--	--	Under-dominant	0	0.578467	0	0.549403	0	0.462367	0	0.892238
EVM0066018	EVM0041728	AT1G66380	MYB114:myb domain protein 114	--	--	GLYMA_06G248200	LOC100810254:myb-related protein 305-like	--	--	Dominant	12.8699	0	9.08296	0	4.51427	0	5.84933	0
EVM0003286	EVM0057532	AT1G18790	RKD1:RWP-RK domain-containing protein	--	--	GLYMA_05G026500	LOC100788666:protein RKD1-like	RKD1	Protein RKD1	Under-dominant	0.055689	3.66223	0.054438	4.85651	0	10.8036	0	6.90516
EVM0074804	EVM0010573	AT5G61150	VIP4:leo1-like family protein	Os03g0756500	protein LEO1 homolog	GLYMA_06G202100	LOC100810965:protein LEO1 homolog	--	--	Dominant	22.0564	0.815079	24.4451	0.952775	13.3074	0.356786	13.1717	0.386337
EVM0000845	EVM0021750	AT5G38610	AT5G38610:Plant invertase/pectin methylesterase inhibitor superfamily protein	Os04g0445300	uncharacterized LOC4335958	GLYMA_05G068800	LOC100305474:putative invertase inhibitor	--	Putative invertase inhibitor (Precursor)	Under-dominant	0.074219	5.35098	0.138817	7.75516	0	0.370694	0.017235	1.28461
EVM0033648	EVM0032205	AT4G26555	AT4G26555:FKBP-like peptidyl-prolyl cis-trans isomerase family protein	Os02g0199300	peptidyl-prolyl cis-trans isomerase FKBP16-1, chloroplastic	GLYMA_18G074000	LOC100500635:FKBP-like peptidyl-prolyl cis-trans isomerase family protein	FKBP16-1	Peptidyl-prolyl cis-trans isomerase FKBP16-1, chloroplastic (Precursor)	Under-dominant	0.591498	4.33643	2.38144	7.47832	0.81112	5.5162	0.269523	6.77482
EVM0045165	EVM0012989	--	--	--	--	--	--	F22O13.20	Serine/threonine-protein kinase EDR1	Under-dominant	0.475952	0.385198	0.346694	2.83697	1.03529	2.6313	0.205297	4.36925
EVM0029672	EVM0036162	AT2G42670	AT2G42670:2-aminoethanethiol dioxygenase, putative (DUF1637)	--	--	GLYMA_08G337800	LOC102659733:RNA-binding protein pno1-like	--	--	Dominant	1.06622	0	1.30789	0	0.656485	0	0.487388	0
EVM0067590	EVM0032273	--	--	--	--	GLYMA_17G083000	--	GDU1	Protein GLUTAMINE DUMPER 1	Under-dominant	0	0.73762	0.093941	0.650779	0	5.07393	0	7.13948
EVM0064856	EVM0028313	--	--	--	--	--	--	--	--	Under-dominant	0.053645	5.18471	0	0	0.022893	1.4769	0.059796	0.976457
EVM0067054	EVM0001860	AT2G15570	ATHM3:Thioredoxin superfamily protein	Os12g0188700	OsTrxm5|TRXM:thioredoxin M5, chloroplastic	GLYMA_07G213700	LOC100306680:thioredoxin-like superfamily protein	GAT1	Thioredoxin M3, chloroplastic (Precursor)	Under-dominant	3.08654	9.32534	1.07293	3.62539	0.274655	3.94	0.041671	4.13831
EVM0009663	EVM0000853	AT3G45300	IVD:isovaleryl-CoA-dehydrogenase	--	--	GLYMA_U019900	LOC100794259:isovaleryl-CoA dehydrogenase, mitochondrial	--	Isovaleryl-CoA dehydrogenase, mitochondrial (Precursor)	Under-dominant	1.64386	1.24248	1.11516	1.9796	0	0.876318	0.242166	1.18299
EVM0036052	EVM0011272	--	--	--	--	--	--	LCAT3	Phospholipase A(1) LCAT3	Under-dominant	0	10.0023	0	6.52239	0	2.80097	0	1.65139
EVM0061588	EVM0037819	AT4G23060	IQD22:IQ-domain 22	--	--	GLYMA_05G049000	GMIQD15:calmodulin-binding domain-containing protein IQD15	IQD14	Protein IQ-DOMAIN 14	Dominant	0.376887	0	0.266679	0	0.029599	0	0	0
EVM0026065	EVM0073200	AT3G02490	AT3G02490:Pentatricopeptide repeat (PPR) superfamily protein	--	--	GLYMA_18G278400	LOC100798825:pentatricopeptide repeat-containing protein At3g02490, mitochondrial-like	At3g02490	Pentatricopeptide repeat-containing protein At3g02490, mitochondrial (Precursor)	Under-dominant	0	6.32039	0	4.03718	0	2.93529	0	2.92502
EVM0050339	EVM0051241	AT1G11300	AT1G11300:G-type lectin S-receptor-like Serine/Threonine-kinase	--	--	GLYMA_15G213600	LOC100794677:G-type lectin S-receptor-like serine/threonine-protein kinase At1g67520	--	--	Under-dominant	0	8.60302	0	4.34375	0.107473	3.65825	0.093573	4.30559
EVM0043681	EVM0007743	AT1G78370	GSTU20:glutathione S-transferase TAU 20	Os09g0367700	P0564H06.1:probable glutathione S-transferase GSTU1	GLYMA_11G198500	GSTU43:tau class glutathione S-transferase	PARA	Probable glutathione S-transferase parA	Dominant	2.20331	0.906631	2.35502	0	2.33658	0	1.86942	0
EVM0056733	EVM0032046	--	--	--	--	--	--	--	--	Under-dominant	0	3.29501	0	2.32489	0	0.311448	0	0.277211
EVM0021746	EVM0034286	--	--	--	--	--	--	--	--	Under-dominant	0	0.333905	0	0.565581	0	0.061054	0	0
EVM0009817	EVM0047735	AT1G11950	AT1G11950:Transcription factor jumonji (jmjC) domain-containing protein	--	--	GLYMA_07G263200	LOC100797860:lysine-specific demethylase JMJ25-like	MLP3.6	Lysine-specific demethylase JMJ25	Dominant	14.415	5.01778	15.8493	3.96338	12.9184	2.22775	15.4224	2.46116
EVM0027001	EVM0047312	AT1G07090	LSH6:LIGHT-DEPENDENT SHORT HYPOCOTYLS-like protein (DUF640)	Os06g0672400	G1L2:protein G1-like2	GLYMA_11G165700	LOC100775798:protein G1-like7	F10K1.20	Protein LIGHT-DEPENDENT SHORT HYPOCOTYLS 6	Dominant	2.26577	0	1.31028	0	0.771079	0	0.788756	0
EVM0067060	EVM0055737	--	--	--	--	--	--	--	--	Under-dominant	0	12.4543	0	10.5338	0	5.3233	0	7.46199
EVM0003658	EVM0052492	--	--	--	--	--	--	At5g34940	Heparanase-like protein 3 (Precursor)	Under-dominant	0	16.1307	0.129964	11.8768	0	0.708216	0	0.54257
EVM0069273	EVM0048756	--	--	--	--	--	--	--	--	Under-dominant	1.25934	39.279	1.51824	31.4442	0.672465	26.7872	0.561997	21.8836
EVM0008331	EVM0062284	AT5G55280	FTSZ1-1:homolog of bacterial cytokinesis Z-ring protein FTSZ 1-1	--	--	GLYMA_18G089400	LOC100786112:cell division protein FtsZ homolog 1, chloroplastic-like	At5g55280	Cell division protein FtsZ homolog 1, chloroplastic (Precursor)	Under-dominant	4.04761	7.31468	2.35096	6.54072	2.70681	3.735	2.15869	4.54164
EVM0018931	EVM0014182	AT1G63160	RFC2:replication factor C 2	--	--	GLYMA_05G048900	LOC100781364:replication factor C subunit 2	F16M19.6	Replication factor C subunit 2	Under-dominant	2.01836	18.639	4.59583	9.21847	9.01944	8.97628	8.89401	8.74537
EVM0052002	EVM0050426	AT2G23320	WRKY15:WRKY DNA-binding protein 15	Os12g0597700	protein WRKY1	GLYMA_05G096500	WRKY11:WRKY transcription factor 11	WRKY15	Probable WRKY transcription factor 15	Under-dominant	2.75089	21.4987	0.097259	13.4832	5.79125	5.90257	2.95263	3.19097
EVM0057650	EVM0036059	AT5G14670	ARFA1B:ADP-ribosylation factor A1B	Os01g0813400	ADP-ribosylation factor 1	GLYMA_01G189800	LOC100305887:ADP-ribosylation factor A1E-like protein	--	ADP-ribosylation factor 1	Under-dominant	0.463874	0.393794	0.202042	0.097082	0	0.137886	0	0.198649
EVM0013356	EVM0054916	AT1G76800	AT1G76800:Vacuolar iron transporter (VIT) family protein	Os11g0161900	unknown	GLYMA_10G225900	--	F6I18.230	Histone-lysine N-methyltransferase ASHR3	Under-dominant	0	9.14315	0	6.41106	0	3.59068	0	3.57263
EVM0031126	EVM0033636	AT5G47390	AT5G47390:myb-like transcription factor family protein	Os10g0561400	myb30:transcription factor MYB1R1	GLYMA_05G062300	MYB93:MYB transcription factor MYB93	--	Transcription factor MYB1R1	Under-dominant	34.9982	254.616	55.4092	930.223	11.1053	525.067	10.179	481.947
EVM0045763	EVM0067453	AT4G12710	AT4G12710:ARM repeat superfamily protein	--	--	GLYMA_14G190000	LOC100782472:U-box domain-containing protein 15-like	PUB3	U-box domain-containing protein 3	Dominant	8.71554	0.208226	11.655	0.233296	4.23734	0.114064	4.05389	0.080952
EVM0049267	EVM0037744	--	--	--	--	GLYMA_18G052300	LOC102663395:uncharacterized LOC102663395	F26B6.11	Extra-large guanine nucleotide-binding protein 1	Dominant	1.86889	0	1.31098	0.232535	0.410134	0	0.328022	0
EVM0045466	EVM0022939	--	--	--	--	GLYMA_09G216700	LOC100775932:carbon catabolite repressor protein 4 homolog 4-like	--	--	Under-dominant	0	1.94039	0	1.65146	0	2.09862	0	2.51177
EVM0023119	EVM0068917	AT5G63050	EMB2759:embryo defective 2759	--	--	GLYMA_06G180400	LOC100802447:uncharacterized LOC100802447	--	--	Dominant	8.1928	0	5.79471	0	4.44784	0	4.10371	0
EVM0030205	EVM0025090	AT5G39710	EMB2745:Tetratricopeptide repeat (TPR)-like superfamily protein	Os01g0153250	unknown	GLYMA_20G010100	LOC100808787:pentatricopeptide repeat-containing protein At5g39710	At2g16880	Pentatricopeptide repeat-containing protein At2g16880	Under-dominant	0	3.77168	0	3.64862	0	2.49192	0	1.78625
EVM0027895	EVM0034890	AT4G03205	hemf2:Coproporphyrinogen III oxidase	--	--	--	--	CPX	Oxygen-dependent coproporphyrinogen-III oxidase, chloroplastic (Precursor)	Under-dominant	0	23.3548	0	14.325	0	10.9229	0	7.44603
EVM0070954	EVM0064558	AT2G16880	AT2G16880:Pentatricopeptide repeat (PPR) superfamily protein	Os01g0153250	unknown	GLYMA_16G052400	--	At2g16880	Pentatricopeptide repeat-containing protein At2g16880	Under-dominant	0	1.38829	0	1.66475	0	0.730071	0	0.945292
EVM0046104	EVM0024941	--	--	--	--	--	--	--	Aldehyde dehydrogenase family 2 member B7, mitochondrial (Precursor)	Under-dominant	0	1.73215	0	2.15948	0	0.724326	0	0.442537
EVM0046431	EVM0030408	--	--	--	--	--	--	--	--	Dominant	2.80513	0.376993	5.19516	0.077926	6.67882	0	4.92049	0
EVM0069922	EVM0052956	--	--	--	--	--	--	--	--	Under-dominant	0	5.55973	0	4.43543	0	1.92677	0	1.11756
EVM0010681	EVM0059378	--	--	--	--	GLYMA_12G217400	LOC547898:Sali3-2	--	Embryonic abundant protein USP92 (Precursor)	Under-dominant	0.045839	0	48.4939	225.497	50.9903	237.313	25.9846	366.243
EVM0044730	EVM0020455	AT4G11910	AT4G11910:STAY-GREEN-like protein	--	--	GLYMA_01G214600	SGR2:senescence-inducible chloroplast stay-green protein 2	SGR	Protein STAY-GREEN, chloroplastic (Precursor)	Under-dominant	0	0.344115	0	0	0	0	0	0
EVM0059890	EVM0028983	AT1G18600	RBL12:RHOMBOID-like protein 12	--	--	GLYMA_05G019500	LOC100819148:RHOMBOID-like protein 12, mitochondrial	--	--	Under-dominant	7.7865	5.80425	0.120157	3.28299	3.61785	3.26552	2.13138	2.77285
EVM0029337	EVM0071981	AT5G67360	ARA12:Subtilase family protein	Os04g0573300	subtilisin-like protease SBT1.3	GLYMA_17G164100	LOC100776647:subtilisin-like protease SBT1.7	At5g67360	Subtilisin-like protease (Precursor)	Dominant	221.826	25.3242	67.3052	3.87066	23.5531	0.279517	25.7844	0.226531
EVM0061923	EVM0059404	--	--	--	--	--	--	--	--	Dominant	2.8995	0	2.71964	0	2.21672	0	2.24785	0
EVM0065535	EVM0001213	AT2G23200	AT2G23200:Protein kinase superfamily protein	--	--	GLYMA_17G166200	LOC100305412:protein kinase family protein	At2g23200	Probable receptor-like protein kinase At2g23200 (Precursor)	Dominant	0.510143	0	0.491306	0	0.386226	0	0.427761	0
EVM0013813	EVM0029323	AT3G46830	RABA2c:RAB GTPase homolog A2C	Os03g0823700	ras-related protein Rab11C	GLYMA_14G064800	LOC100799595:ras-related protein Rab2BV-like	RAB11C	Ras-related protein Rab11C	Under-dominant	0.158038	23.6425	0.593806	23.4306	0.225413	11.4741	0.162487	10.057
EVM0065273	EVM0073419	AT5G50230	AT5G50230:Transducin/WD40 repeat-like superfamily protein	Os03g0746600	autophagy-related protein 16	GLYMA_17G126200	LOC100806054:protein tipD-like	Mut11	Protein Mut11	Under-dominant	7.69949	11.6105	7.98565	10.0392	0.106349	6.00585	0.091217	5.88048
EVM0004328	EVM0027426	AT5G25880	NADP-ME3:NADP-malic enzyme 3	--	--	GLYMA_03G124800	--	At2g19210	Putative leucine-rich repeat receptor-like protein kinase At2g19210 (Precursor)	Under-dominant	0	1.15138	0	0.415709	0	0.659345	0	0.839338
EVM0033486	EVM0003821	--	--	--	--	--	--	--	--	Under-dominant	0	0.030075	0	0.319988	0	0.013676	0	0.01701
EVM0052446	EVM0064637	AT3G60800	AT3G60800:DHHC-type zinc finger family protein	Os03g0804300	probable protein S-acyltransferase 14	GLYMA_03G025500	LOC100819811:probable protein S-acyltransferase 14	PAT14	Probable protein S-acyltransferase 14	Under-dominant	0	12.3135	0	8.33972	0	4.19991	0	4.61108
EVM0021470	EVM0065556	--	--	--	--	--	--	--	--	Under-dominant	0	1.6155	0	2.49967	0	0.232841	0	0.206392
EVM0070012	EVM0048596	AT5G62680	GTR2:Major facilitator superfamily protein	Os12g0638300	protein NRT1/ PTR FAMILY 2.11	GLYMA_05G030600	LOC100814170:protein NRT1/ PTR FAMILY 2.11-like	MRG21.10	Protein NRT1/ PTR FAMILY 2.11	Dominant	4.29179	1.09205	4.37498	1.78581	2.95918	0.178722	3.22905	0.893221
EVM0027753	EVM0062765	--	--	--	--	--	--	FHY3	Protein FAR-RED ELONGATED HYPOCOTYL 3	Under-dominant	0	7.04614	0	7.32681	0	5.73913	0	6.18424
EVM0059880	EVM0047508	AT3G07040	RPM1:NB-ARC domain-containing disease resistance protein	Os10g0163040	disease resistance protein RPM1-like	GLYMA_06G311200	LOC100801561:disease resistance protein RPM1-like	F17A9.20	Disease resistance protein RPM1	Under-dominant	0	0.619232	0	0.812919	0	0.449033	0	0.404725
EVM0072992	EVM0069461	AT1G74720	QKY:C2 calcium/lipid-binding plant phosphoribosyltransferase family protein	Os07g0165100	protein QUIRKY	GLYMA_05G029600	LOC100783882:protein QUIRKY	F21E1.140	Synaptotagmin-3	Dominant	2.88258	0	0.262297	0	0.498836	0	0.78085	0
EVM0058404	EVM0028995	AT1G61990	AT1G61990:Mitochondrial transcription termination factor family protein	Os05g0403400	uncharacterized LOC4338741	GLYMA_15G095800	LOC102663105:transcription termination factor 1, mitochondrial-like	--	--	Dominant	3.20131	0	2.93508	0	1.07246	0.087704	1.00324	0.633211
EVM0054354	EVM0030981	--	--	--	--	GLYMA_11G204700	LOC100813585:cysteine-rich receptor-like protein kinase 3	CRK2	Cysteine-rich receptor-like protein kinase 2 (Precursor)	Under-dominant	0	0.458219	0	0.733053	0	0.36446	0	0.466426
EVM0063374	EVM0054138	--	--	--	--	--	--	PGSIP8	Putative glucuronosyltransferase PGSIP8	Under-dominant	0	12.3767	0	5.10541	0	0.995735	0	0.977815
EVM0063943	EVM0030553	AT3G27340	AT3G27340:Myb domain protein	Os01g0904300	uncharacterized LOC4325019	GLYMA_08G318800	LOC100791199:uncharacterized LOC100791199	--	--	Dominant	12.8155	3.43984	10.6041	1.98847	4.946	0.889488	4.84946	1.27921
EVM0022588	EVM0022801	AT2G03720	MRH6:Adenine nucleotide alpha hydrolases-like superfamily protein	--	--	GLYMA_17G081300	LOC100527308:adenine nucleotide alpha hydrolases superfamily protein	--	--	Under-dominant	0	54.9554	0.212975	27.2556	0	21.9323	0	24.3326
EVM0022899	EVM0065345	AT4G16440	NAR1:ferredoxin hydrogenase	--	--	GLYMA_07G266900	LOC100793974:protein NAR1-like	--	--	Dominant	2.97645	0	4.89777	0	2.35425	0	2.01922	0
EVM0011283	EVM0047967	--	--	--	--	--	--	--	Anthranilate synthase alpha subunit 1, chloroplastic (Precursor)	Under-dominant	0	2.01161	0.041733	0.957958	0	0.738712	0	0.73848
EVM0072156	EVM0021784	--	--	--	--	--	--	--	--	Dominant	2.10354	1.93033	1.27057	0.637623	1.91597	0	1.51933	0
EVM0033884	EVM0008209	--	--	--	--	--	--	--	--	Under-dominant	0.456333	1.07661	0	1.14827	0	0.404662	0	0.122073
EVM0074469	EVM0064828	--	--	--	--	--	--	At2g40090	Putative ABC1 protein At2g40090 (Precursor)	Under-dominant	0.030493	0.945649	0	0.191073	0.096563	0	0	0
EVM0066069	EVM0057179	AT1G51140	FBH3:basic helix-loop-helix (bHLH) DNA-binding superfamily protein	Os01g0900800	B1065G12.3:transcription factor bHLH128	GLYMA_12G055400	LOC100803833:transcription factor bHLH122-like	F23H24.3	Transcription factor bHLH122	Dominant	1.86249	0.56923	7.82301	1.19004	3.80603	0	3.94179	0.065211
EVM0055315	EVM0064199	AT5G14770	AT5G14770:PPR repeat protein	Os01g0852900	pentatricopeptide repeat-containing protein At3g09060	GLYMA_16G058700	LOC100819570:pentatricopeptide repeat-containing protein At4g19440, chloroplastic	At1g62910	Pentatricopeptide repeat-containing protein At1g62910	Under-dominant	0.088853	1.60867	0.097467	1.59123	0.041401	1.45211	0	2.05937
EVM0008072	EVM0037040	AT5G54970	AT5G54970:hypothetical protein	--	--	GLYMA_13G308800	LOC102662688:uncharacterized LOC102662688	--	--	Dominant	11.9894	1.22118	2.17785	0.449676	2.13516	0.469266	3.40417	0.49561
EVM0010877	EVM0061898	AT4G37560	AT4G37560:Acetamidase/Formamidase family protein	Os01g0764900	uncharacterized LOC4326894	GLYMA_17G161900	LOC100527923:acetamidase/formamidase family protein	--	--	Dominant	4.47867	0.06487	2.75187	0.029423	5.866	0.406715	8.42349	0.313848
EVM0068748	EVM0069570	AT4G36250	ALDH3F1:aldehyde dehydrogenase 3F1	Os04g0540600	aldehyde dehydrogenase family 3 member F1	GLYMA_02G051500	LOC100809812:aldehyde dehydrogenase family 3 member F1-like	ALDH3F1	Aldehyde dehydrogenase family 3 member F1	Dominant	2.76823	0.639891	1.73436	0.178162	0.521267	0	0.321377	0
EVM0053538	EVM0010259	AT5G62610	AT5G62610:basic helix-loop-helix (bHLH) DNA-binding superfamily protein	Os07g0193800	OJ1118_E12.15:transcription factor bHLH79	GLYMA_04G177100	LOC100817859:probable myosin-binding protein 5	MRG21.2	Transcription factor bHLH79	Under-dominant	5.39028	2.31631	3.78715	2.49465	2.35874	0.212415	0	1.13652
EVM0029637	EVM0023305	AT1G75220	ERDL6:Major facilitator superfamily protein	Os05g0579000	sugar transporter ERD6-like 4	GLYMA_02G056300	--	At1g75220	Sugar transporter ERD6-like 6	Under-dominant	0	7.40838	0	5.43617	0	2.58832	0	1.88499
EVM0048834	EVM0062616	--	--	--	--	GLYMA_06G236900	LOC102663031:uncharacterized LOC102663031	--	--	Under-dominant	0	2.32572	0	1.77081	0	1.96159	0	1.11405
EVM0039168	EVM0058330	--	--	--	--	--	--	--	--	Under-dominant	0	211.811	0	12.0639	0	0.464612	0	0
EVM0034188	EVM0071533	--	--	--	--	--	--	--	--	Under-dominant	0.125271	3.43371	0.122003	2.97522	0	1.07363	0	0.721647
EVM0012795	EVM0032658	--	--	--	--	--	--	P0470A12.10	Dolichyl-diphosphooligosaccharide--protein glycosyltransferase subunit 2 (Precursor)	Under-dominant	0.543479	14.5448	0.101216	9.82702	0.082403	7.4739	0.022769	6.98891
EVM0048671	EVM0053840	--	--	--	--	--	--	--	DNA-directed RNA polymerases II and IV subunit 5A	Under-dominant	0	11.5015	0	12.1426	0	3.93547	0	3.91464
EVM0051556	EVM0069301	--	--	--	--	--	--	--	--	Under-dominant	0	1.01308	0	0.78021	0	0	0	0
EVM0035545	EVM0018782	AT3G20300	AT3G20300:extracellular ligand-gated ion channel protein (DUF3537)	--	--	GLYMA_08G321700	LOC100806904:uncharacterized LOC100806904	--	--	Dominant	0.380549	0.119389	0.248194	0	0.096322	0	0.082649	0
EVM0032454	EVM0050216	AT3G50670	U1-70K:U1 small nuclear ribonucleoprotein-70K	--	--	GLYMA_11G067300	LOC100814484:U1 small nuclear ribonucleoprotein 70 kDa	RNU1	U1 small nuclear ribonucleoprotein 70 kDa	Under-dominant	0.023574	30.8217	0.031436	39.7076	0.017628	14.4986	0.151642	13.6734
EVM0069788	EVM0014625	--	--	Os01g0361700	acyltransferase-like protein At1g54570, chloroplastic	--	--	At1g54570	Acyltransferase-like protein At1g54570, chloroplastic (Precursor)	Dominant	4.33341	0.107185	1.89545	0.238884	1.86047	0.165848	1.55555	0
EVM0016597	EVM0041219	AT5G67050	AT5G67050:alpha/beta-Hydrolases superfamily protein	--	--	GLYMA_01G186600	LOC100795779:uncharacterized LOC100795779	F22O6.190	Lipase-like PAD4	Under-dominant	0	0.370011	0	0.119424	0.095638	0.076177	0	0.09305
EVM0005584	EVM0023328	--	--	--	--	--	--	--	--	Under-dominant	0	2.78153	0	5.32972	0	7.46052	0	5.26067
EVM0022378	EVM0000462	--	--	--	--	--	--	--	--	Dominant	0.777949	0.038557	0.256523	0.107497	0.166961	0	0.064751	0
EVM0067003	EVM0040986	--	--	--	--	--	--	--	--	Under-dominant	0	2.83132	0	1.02919	0	0.479992	0	0.430697
EVM0015274	EVM0004720	AT1G67340	AT1G67340:HCP-like superfamily protein with MYND-type zinc finger	Os04g0385600	F-box protein At1g67340	GLYMA_06G170100	LOC100820040:F-box protein At5g50450	At1g67340	F-box protein At1g67340	Under-dominant	0	0.803611	0	0.145278	0	0.088292	0	0
EVM0028098	EVM0064978	--	--	--	--	--	--	POLD1	DNA polymerase delta catalytic subunit	Dominant	3.36423	0.029363	2.35598	0	0.829507	0	0.840544	0
EVM0010956	EVM0041095	AT3G20440	EMB2729:Alpha amylase family protein	Os06g0367100	BE:1,4-alpha-glucan-branching enzyme 3, chloroplastic/amyloplastic	GLYMA_18G092600	LOC100780600:1,4-alpha-glucan-branching enzyme 3, chloroplastic/amyloplastic	MQC12.20	1,4-alpha-glucan-branching enzyme 3, chloroplastic/amyloplastic (Precursor)	Dominant	3.1239	1.81245	3.84456	1.51095	0.769039	0.577636	0.674697	0.173825
EVM0070634	EVM0066352	ATMG00180	unknown	--	--	--	--	--	--	Under-dominant	0	9.59397	0	11.4898	0	4.07466	0	3.06547
EVM0034246	EVM0045837	AT5G50290	AT5G50290:wall-associated receptor kinase galacturonan-binding protein	--	--	GLYMA_05G039000	LOC100818252:uncharacterized LOC100818252	WAK3	Wall-associated receptor kinase 3 (Precursor)	Dominant	1.20329	0.539134	0.231622	0.308327	0.608915	0	0.392495	0.451936
EVM0021800	EVM0071343	AT1G65390	PP2-A5:phloem protein 2 A5	--	--	GLYMA_03G052800	LOC100800776:TMV resistance protein N-like	--	--	Dominant	0.10644	0	0.37263	0.030248	0.099031	0	0.294034	0
EVM0054913	EVM0062012	AT1G13800	FAC19:Tetratricopeptide repeat (TPR)-like superfamily protein	--	--	GLYMA_05G060900	LOC100775312:pentatricopeptide repeat-containing protein At2g26790, mitochondrial-like	At2g26790	Pentatricopeptide repeat-containing protein At2g26790, mitochondrial (Precursor)	Under-dominant	0	6.12486	0.016606	5.92253	0.02087	3.94602	0.040112	3.22298
EVM0070087	EVM0073832	--	--	--	--	--	--	--	--	Dominant	5.06898	0.009761	4.05668	0.04454	2.6242	0.004079	2.21435	0
EVM0005138	EVM0018566	--	--	--	--	--	--	--	--	Dominant	5.06097	1.41326	3.53473	0.827581	2.8851	0.43178	3.59526	0.194015
EVM0056310	EVM0018150	AT5G23810	AAP7:amino acid permease 7	Os04g0470700	probable amino acid permease 7	GLYMA_18G071900	LOC100818535:probable amino acid permease 7	AAP2	Amino acid permease 2	Dominant	11.899	3.86329	7.15028	7.73642	1.45146	0.150695	1.28288	0.075287
EVM0071582	EVM0063509	--	--	--	--	--	--	--	--	Under-dominant	0.610125	19.8246	0.108033	20.061	0.317459	11.0913	0.188083	11.8934
EVM0021390	EVM0028048	AT1G54300	AT1G54300:hypothetical protein	Os09g0128400	uncharacterized LOC4346441	GLYMA_20G097800	LOC102661114:uncharacterized LOC102661114	--	--	Under-dominant	0.038266	5.75036	0.060293	5.11307	0	3.54319	0	3.83003
EVM0001381	EVM0067135	--	--	--	--	--	--	CPN60-2	Chaperonin CPN60-2, mitochondrial (Precursor)	Under-dominant	0	2.67468	0	1.03104	0	0.484148	0	0.508029
EVM0007158	EVM0040394	AT1G32550	FdC2:2Fe-2S ferredoxin-like superfamily protein	Os03g0685000	ferredoxin-2	GLYMA_05G112100	LOC100791128:ferredoxin-2-like	--	Ferredoxin-A	Dominant	3.97607	0.223634	3.18313	0	0.979201	0.143202	0.677772	0
EVM0069835	EVM0011582	--	--	Os11g0235750	unknown	GLYMA_01G081400	--	F4C21.14	Xyloglucan endotransglucosylase/hydrolase protein 9 (Precursor)	Under-dominant	0	50.2313	0	19.5268	0	4.10129	0	1.21643
EVM0057346	EVM0048318	AT3G47340	ASN1:glutamine-dependent asparagine synthase 1	--	--	GLYMA_11G170300	LOC547877:asparagine synthetase	AS2	Asparagine synthetase [glutamine-hydrolyzing] 2	Dominant	77.7026	14.0693	154.692	10.375	12.5374	5.49509	16.0238	4.96789
EVM0055581	EVM0046430	AT4G12420	SKU5:Cupredoxin superfamily protein	Os01g0100400	unknown	GLYMA_17G138300	LOC100798971:monocopper oxidase-like protein SKU5	SKU5	Monocopper oxidase-like protein SKU5 (Precursor)	Under-dominant	2.16945	7.30436	8.75324	11.5403	4.30348	20.258	5.1607	10.6356
EVM0031113	EVM0071210	--	--	--	--	--	--	--	--	Under-dominant	0	4.67351	0	3.95628	0	2.21408	0	1.37191
EVM0044458	EVM0026717	--	--	Os04g0171600	tyrosine N-monooxygenase	--	--	CYP79D4	Isoleucine N-monooxygenase 2	Dominant	0.803215	0.015595	0.622322	0	0.129348	0	0.015498	0
EVM0041625	EVM0008769	AT5G67150	AT5G67150:HXXXD-type acyl-transferase family protein	--	--	GLYMA_05G092400	LOC100797643:uncharacterized acetyltransferase At3g50280-like	At3g50280	Uncharacterized acetyltransferase At3g50280	Dominant	5.5305	2.84065	2.09023	1.26199	0.802776	0	0.245115	0
EVM0022995	EVM0066933	--	--	--	--	--	--	F16P2.14	Glutathione S-transferase U2	Dominant	0.365014	0	0.451883	0	0.059927	0	0	0
EVM0039580	EVM0042252	--	--	--	--	--	--	MJG19.3	ABC transporter C family member 3	Under-dominant	0.015499	0.717578	0.065094	0.210788	0.038154	0.025004	0.147539	0.01471
EVM0050508	EVM0023682	AT3G13080	ABCC3:multidrug resistance-associated protein 3	Os02g0288700	unknown	GLYMA_08G326200	LOC106794105:ABC transporter C family member 3-like	MJG19.3	ABC transporter C family member 3	Dominant	4.37067	0.041267	4.54844	0.073951	1.59652	0	1.11226	0.009241
EVM0034176	EVM0029959	AT5G28470	AT5G28470:Major facilitator superfamily protein	--	--	GLYMA_05G030300	LOC102670465:protein NRT1/ PTR FAMILY 2.8	NPF2.8	Protein NRT1/ PTR FAMILY 2.8	Dominant	3.35561	2.08482	1.55996	0.641265	1.75395	0	1.77356	0.026989
EVM0011903	EVM0052769	AT1G04970	AT1G04970:lipid-binding serum glycoprotein family protein	--	--	GLYMA_18G089700	LOC100815362:putative BPI/LBP family protein At1g04970	At1g04970	Putative BPI/LBP family protein At1g04970 (Precursor)	Under-dominant	0.258956	1.17638	0.51101	1.25223	0.039316	0.931069	0.080589	0.74207
EVM0040868	EVM0012119	AT4G12250	GAE5:UDP-D-glucuronate 4-epimerase 5	Os03g0249500	UDP-glucuronate 4-epimerase 3	GLYMA_05G052100	LOC100778002:UDP-glucuronate 4-epimerase 5-like	GAE3	UDP-glucuronate 4-epimerase 3	Dominant	8.69859	0.137767	5.32273	1.5705	5.53169	15.667	4.39828	21.6413
EVM0046552	EVM0033546	--	--	--	--	GLYMA_17G145300	LOC100816039:ethylene-responsive transcription factor 5-like	MQL5_9	Ethylene-responsive transcription factor 5	Dominant	45.2835	0.615104	17.6311	1.14233	29.132	0.201142	20.277	0.026943
EVM0073771	EVM0071425	--	--	--	--	--	--	--	--	Under-dominant	0	1.46478	0	0.48501	0	0.351211	0	0.169896
EVM0048386	EVM0069682	AT3G17440	NPSN13:Putative plant snare 13	Os06g0715100	NPSN11:novel plant SNARE 11	GLYMA_13G119900	LOC100778540:SNARE superfamily protein	NPSN13	Novel plant SNARE 13	Under-dominant	1.52133	6.65888	0.57452	6.00692	0.65925	3.27148	1.88968	2.86992
EVM0055029	EVM0055918	AT5G43820	AT5G43820:Pentatricopeptide repeat (PPR) superfamily protein	--	--	GLYMA_15G113600	--	At5g43820	Putative pentatricopeptide repeat-containing protein At5g43820	Dominant	6.05644	0	6.17096	0	2.46644	0	3.3165	0
EVM0002408	EVM0027208	--	--	--	--	GLYMA_12G020900	LOC100789708:uncharacterized LOC100789708	--	--	Dominant	0.97235	1.19857	1.66341	3.8954	1.15227	0.124686	0.767088	0.145313
EVM0072632	EVM0036512	--	--	--	--	--	--	--	--	Under-dominant	0	1.80881	0	1.26904	0	0.773212	0	0.491884
EVM0050413	EVM0031484	AT5G15870	AT5G15870:glycosyl hydrolase family 81 protein	--	--	GLYMA_13G048700	LOC100779224:putative endo-1,3(4)-beta-glucanase 2	--	--	Under-dominant	0.278987	9.1969	0.285505	1.38821	0.108704	0.240792	0.111702	0.255958
EVM0042972	EVM0063578	AT5G40010	AATP1:AAA-ATPase 1	Os03g0802500	AAA-ATPase At3g28580	GLYMA_17G095500	LOC100798981:probable mitochondrial chaperone bcs1	--	ATP-dependent zinc metalloprotease FTSH 8, mitochondrial (Precursor)	Dominant	4.43396	4.55585	1.77605	0	0.190216	0.254985	0.159352	0.273403
EVM0032710	EVM0064116	AT1G74720	QKY:C2 calcium/lipid-binding plant phosphoribosyltransferase family protein	Os07g0165100	protein QUIRKY	GLYMA_05G029600	LOC100783882:protein QUIRKY	At1g03370	C2 and GRAM domain-containing protein At1g03370	Dominant	5.22188	0	1.35319	0	0.626391	0	0.882196	0
EVM0004549	EVM0066434	AT1G70600	AT1G70600:Ribosomal protein L18e/L15 superfamily protein	Os07g0613200	OJ1003_H02.128:60S ribosomal protein L27a-2	GLYMA_04G187500	LOC100802235:60S ribosomal protein L27a-3-like	--	60S ribosomal protein L27a-3	Dominant	50.9444	59.39	16.5198	0.780779	18.7692	18.1132	13.3422	14.4471
EVM0049038	EVM0012567	--	--	Os11g0676200	putative disease resistance RPP13-like protein 1	GLYMA_13G193000	--	At3g14460	Putative disease resistance protein At3g14460	Dominant	0.16823	0	1.07398	0	0.427803	0	0.425986	0
EVM0049156	EVM0062736	AT4G25940	AT4G25940:ENTH/ANTH/VHS superfamily protein	Os06g0661400	putative clathrin assembly protein At5g57200	GLYMA_17G110800	LOC100800909:putative clathrin assembly protein At5g35200	At4g25940	Putative clathrin assembly protein At4g25940	Dominant	0.692371	0	0.153434	0.022758	0	0	0	0
EVM0021041	EVM0045684	AT4G37850	AT4G37850:basic helix-loop-helix (bHLH) DNA-binding superfamily protein	--	--	GLYMA_05G110900	LOC100788128:transcription factor bHLH18-like	T28I19.130	Transcription factor bHLH25	Under-dominant	0	0.539013	0	0.77727	0	0.141782	0	0.210557
EVM0010568	EVM0019135	AT2G02380	GSTZ2:glutathione S-transferase (class zeta) 2	--	--	GLYMA_17G003300	GSTZ3:glutathione S-transferase GST 25	--	Glutathione S-transferase zeta class	Dominant	29.3763	0	35.9973	0	17.7182	0	19.9168	0
EVM0041622	EVM0039611	AT5G07280	EMS1:Leucine-rich repeat transmembrane protein kinase	Os11g0695000	unknown	GLYMA_05G126400	LOC100784397:probable LRR receptor-like serine/threonine-protein kinase At3g47570	At3g47570	Probable LRR receptor-like serine/threonine-protein kinase At3g47570 (Precursor)	Dominant	0.54164	0.047336	0.888203	0.845157	0.375691	0.269061	0.429569	0.354575
EVM0028380	EVM0072520	AT1G74720	QKY:C2 calcium/lipid-binding plant phosphoribosyltransferase family protein	Os07g0165100	protein QUIRKY	GLYMA_05G029600	LOC100783882:protein QUIRKY	F21E1.140	Synaptotagmin-3	Dominant	2.55189	0	0.705603	0	0.786531	0	0.776522	0
EVM0048070	EVM0030783	AT5G47230	ERF5:ethylene responsive element binding factor 5	Os02g0654700	OJ1003_B06.13:ethylene-responsive transcription factor 2	GLYMA_17G145300	LOC100816039:ethylene-responsive transcription factor 5-like	MQL5_9	Ethylene-responsive transcription factor 5	Dominant	74.5775	11.1028	99.4413	19.5651	42.4997	3.65909	23.9388	3.04659
EVM0021496	EVM0013313	AT4G14240	AT4G14240:CBS domain protein with a domain protein (DUF21)	--	--	GLYMA_07G256500	LOC100803705:DUF21 domain-containing protein At4g14240-like	--	DUF21 domain-containing protein At4g14240	Dominant	3.18716	0.13808	3.76097	0.028346	2.86006	0	3.06011	0
EVM0036384	EVM0003609	AT2G38840	AT2G38840:Guanylate-binding family protein	Os03g0796800	guanylate-binding protein 4	GLYMA_02G143000	LOC100776326:guanylate-binding protein 4-like	--	Probable 1-deoxy-D-xylulose-5-phosphate synthase 2, chloroplastic (Precursor)	Under-dominant	0	6.04063	0	4.21015	0	4.44352	0	3.71993
EVM0056599	EVM0002793	--	--	--	--	--	--	--	--	Under-dominant	0	19.3519	0	25.6853	0	10.1902	0	9.51449
EVM0004164	EVM0027240	--	--	--	--	--	--	--	--	Under-dominant	0.105281	1.98262	0.257496	1.36793	0.026399	0.910872	0	0.547368
EVM0009346	EVM0052947	--	--	--	--	GLYMA_17G087200	--	--	--	Under-dominant	0.295987	0.206742	0	0.283057	0.162541	0.039685	0.11525	0.29682
EVM0000112	EVM0047899	AT4G27270	AT4G27270:Quinone reductase family protein	--	--	GLYMA_13G284200	LOC100305601:putative flavodoxin-like quinone reductase	--	Probable NAD(P)H dehydrogenase (quinone) FQR1-like 1 {ECO:0000305}	Dominant	1.36397	0.201194	0.696461	0	0.075346	0	0.078983	0.13944
EVM0065518	EVM0071296	--	--	--	--	GLYMA_02G077800	--	--	--	Dominant	180.328	0	4.86875	0	0.267861	0	0.087604	0
EVM0071578	EVM0029205	AT5G27540	MIRO1:MIRO-related GTP-ase 1	Os03g0810600	mitochondrial Rho GTPase 1	GLYMA_10G154700	LOC100805555:mitochondrial Rho GTPase 1	M4E13.80	Rac-like GTP-binding protein ARAC3 (Precursor)	Dominant	23.4446	0	15.5512	0	11.8116	0	12.3656	0
EVM0028172	EVM0068417	--	--	--	--	--	--	--	--	Under-dominant	0	15.9385	0	11.3295	0	10.4192	0	9.75345
EVM0041330	EVM0003841	--	--	--	--	--	--	--	--	Under-dominant	0	32.579	0	19.5334	0	7.70839	0	7.54846
EVM0010495	EVM0065618	--	--	--	--	--	--	XYLA	Xylose isomerase	Under-dominant	0	0.133911	0	1.04491	0	0.204946	0	0.830208
EVM0057022	EVM0006966	AT2G23450	AT2G23450:Protein kinase superfamily protein	Os03g0225700	wall-associated receptor kinase-like 14	GLYMA_02G061700	LOC100810861:wall-associated receptor kinase-like 14	WAKL14	Wall-associated receptor kinase-like 14 (Precursor)	Dominant	0.669237	0.63143	0.378631	0.1198	0.10986	0.033106	0.145303	0
EVM0030803	EVM0019735	AT3G10860	AT3G10860:Cytochrome b-c1 complex, subunit 8 protein	--	--	GLYMA_14G206700	LOC100779432:cytochrome b-c1 complex subunit 8	--	Cytochrome b-c1 complex subunit 8	Under-dominant	0	84.9208	0	49.4163	0	41.162	0	46.0624
EVM0011858	EVM0064070	--	--	--	--	--	--	--	--	Under-dominant	0	3.73872	0	4.85278	0	1.84307	0	1.64444
EVM0003258	EVM0037002	--	--	--	--	--	--	--	--	Under-dominant	0.374501	1.10899	0.338182	0.927526	0.273371	0.150843	0	0.330854
EVM0058272	EVM0071385	--	--	--	--	--	--	--	--	Under-dominant	0	53.5199	0	30.467	0	0.751081	0	2.1639
EVM0010632	EVM0023295	--	--	--	--	--	--	SKIP31	F-box protein SKIP31	Under-dominant	0	22.7875	0	22.9019	0	6.36784	0	8.11592
EVM0025686	EVM0001868	AT3G58060	AT3G58060:Cation efflux family protein	Os03g0226400	MTP4|OsJ_09993|OsMTP4:metal tolerance protein 4	GLYMA_03G146700	LOC100787366:metal tolerance protein 4-like	--	Metal tolerance protein 4	Dominant	13.7092	0	24.4168	0	21.0897	0	20.4804	0
EVM0026022	EVM0053486	--	--	--	--	--	--	--	--	Under-dominant	0	12.5312	0	9.63734	0	6.82484	0	5.39599
EVM0016405	EVM0019324	AT3G21110	PUR7:purin 7	--	--	--	--	HSP26-A	Probable glutathione S-transferase	Dominant	0.115744	0	0.226287	0.016434	0.290644	0	0	0.012339
EVM0032688	EVM0013404	--	--	--	--	--	--	--	--	Under-dominant	0	0.534898	0	0.338973	0	0.137449	0	0
EVM0070443	EVM0071644	AT5G08120	MPB2C:movement protein binding protein 2C	Os09g0476000	tropomyosin alpha-3 chain	GLYMA_17G081700	--	--	--	Dominant	9.85273	1.55563	6.29791	0.742265	6.22079	1.29376	3.5863	1.03075
EVM0025385	EVM0029283	AT5G61250	GUS1:glucuronidase 1	Os06g0179000	heparanase-like protein 3	GLYMA_17G076500	LOC100792792:heparanase-like protein 1	At5g61250	Heparanase-like protein 2 (Precursor)	Dominant	0.800575	0.142809	1.56007	0.142581	0.601012	0.057023	0.672669	0.073528
EVM0019246	EVM0045523	AT5G17250	AT5G17250:Alkaline-phosphatase-like family protein	Os10g0170300	GPI ethanolamine phosphate transferase 3	GLYMA_13G116800	LOC100796578:GPI ethanolamine phosphate transferase 3	F23H11.6	Protein NRT1/ PTR FAMILY 4.3	Dominant	3.94096	0.211024	4.17762	0.02391	15.1677	0	16.6582	0
EVM0037508	EVM0046598	--	--	--	--	--	--	FHY3	Protein FAR-RED ELONGATED HYPOCOTYL 3	Under-dominant	2.06386	9.38623	1.2621	5.35425	0.2031	4.84795	0.074586	2.33579
EVM0030710	EVM0053416	--	--	Os02g0767000	OJ1004_A11.23:uncharacterized LOC4330840	GLYMA_05G095500	LOC100801357:uncharacterized LOC100801357	--	--	Dominant	1.85668	0.15735	3.88851	0	0.714914	0	0.318433	0
EVM0073540	EVM0057038	--	--	--	--	--	--	At3g58140	Phenylalanine--tRNA ligase, chloroplastic/mitochondrial (Precursor)	Under-dominant	0.15388	5.96315	0.497574	1.89724	0	2.52916	0.055636	1.43891
EVM0070981	EVM0002367	AT5G02800	CDL1:Protein kinase superfamily protein	Os01g0259200	serine/threonine-protein kinase CDL1	GLYMA_13G135800	LOC100776041:serine/threonine-protein kinase CDL1	--	Serine/threonine-protein kinase CDL1 {ECO:0000305}	Dominant	9.71148	0	7.23237	0	5.12834	0	3.18461	0
EVM0003026	EVM0031681	--	--	Os01g0734399	unknown	GLYMA_05G021100	LOC100777461:respiratory burst oxidase homolog protein A-like	F22C12.18	Respiratory burst oxidase homolog protein F	Dominant	0.021517	0.145245	0.233807	0	0.18456	0.025444	0.163218	0
EVM0005223	EVM0049618	--	--	--	--	--	--	--	--	Dominant	1.0015	0	4.44616	0	2.024	0	1.89477	0
EVM0007454	EVM0022010	AT4G37580	HLS1:Acyl-CoA N-acyltransferases (NAT) superfamily protein	Os03g0764000	probable N-acetyltransferase HLS1	GLYMA_05G104800	LOC100775317:probable N-acetyltransferase HLS1	At2g23060	Probable N-acetyltransferase HLS1-like	Under-dominant	0	0.953371	0	0.953616	0	0.046739	0	0
EVM0049614	EVM0018267	--	--	--	--	--	--	--	--	Under-dominant	0	2.58711	0	2.07954	0	1.80725	0	2.12842
EVM0020501	EVM0027851	--	--	--	--	--	--	--	--	Under-dominant	0	0.417249	0.467279	0.566606	0.26797	0	0.334024	0.004368
EVM0058378	EVM0071459	--	--	--	--	--	--	--	--	Under-dominant	1.8682	41.5005	0.160443	21.7329	0.06156	15.1264	0.106719	15.974
EVM0022374	EVM0012803	--	--	--	--	--	--	--	--	Under-dominant	0	7.07816	0	0.091765	0	0.125455	0	0.133958
EVM0026926	EVM0055528	AT2G30490	C4H:cinnamate-4-hydroxylase	Os05g0320700	OsC4HL:trans-cinnamate 4-monooxygenase	GLYMA_02G236500	C4H:coumarate 4-hydroxylase	CYP73A11	Trans-cinnamate 4-monooxygenase	Dominant	12.0662	0	0.676574	0	0.062619	0	0.163925	0
EVM0055571	EVM0066830	--	--	--	--	GLYMA_16G183100	LOC106796551:protein YLS3-like	YLS3	Protein YLS3 (Precursor)	Under-dominant	0	27.0932	0	26.5328	0	16.384	0	14.8899
EVM0040937	EVM0070051	AT2G39830	DAR2:DA1-related protein 2	Os03g0626600	protein DA1-related 1	GLYMA_14G065000	LOC100784976:protein DA1-related 2-like	DAR2	Protein DA1-related 2	Under-dominant	0.191254	2.94561	0	13.9726	0.055618	5.72328	0.179029	6.24266
EVM0044753	EVM0009629	AT3G47520	MDH:malate dehydrogenase	Os01g0829800	malate dehydrogenase, chloroplastic	GLYMA_05G026300	LOC100783173:malate dehydrogenase, chloroplastic-like	At3g47520	Malate dehydrogenase, chloroplastic (Precursor)	Dominant	7.71762	5.50998	10.276	1.2611	3.82151	10.6838	2.56614	9.7714
EVM0003256	EVM0034264	--	--	--	--	--	--	--	--	Under-dominant	86.6859	616.285	0.307701	54.9117	0	0.575202	0	3.25461
EVM0009444	EVM0049317	AT5G40950	RPL27:ribosomal protein large subunit 27	Os01g0924000	CL27|RPL27:50S ribosomal protein L27, chloroplastic	GLYMA_04G139200	LOC100815200:50S ribosomal protein L27, chloroplastic	MBK20.20/MBK20.21	Formin-like protein 20	Under-dominant	0	5.32019	0	2.77423	0	4.75479	0	9.84691
EVM0037976	EVM0049849	--	--	--	--	GLYMA_17G036300	GMCIF1:cell-wall inhibitor of beta-fructosidase	T2J15.13	Cell wall / vacuolar inhibitor of fructosidase 1 (Precursor)	Under-dominant	33.6424	22.0184	0.922516	35.1497	0.05049	1.50792	0.094844	1.39254
EVM0049725	EVM0060864	--	--	--	--	GLYMA_18G267900	LOC100813225:isoflavone 7-O-methyltransferase-like	D7OMT	Isoflavone 7-O-methyltransferase	Under-dominant	3.35062	1.30127	0	0.955181	0	0.275888	0	0
EVM0046532	EVM0023935	--	--	--	--	--	--	--	--	Under-dominant	0	0.493262	0	0.195388	0	0	0	0.011779
EVM0069397	EVM0046372	--	--	--	--	--	--	CYS5	Cysteine proteinase inhibitor 5 (Precursor)	Dominant	1.24724	0	0.831019	0	0.530249	0	0.313343	0
EVM0042069	EVM0038799	AT4G34050	CCoAOMT1:S-adenosyl-L-methionine-dependent methyltransferases superfamily protein	Os09g0481400	probable caffeoyl-CoA O-methyltransferase At4g26220	GLYMA_11G054500	LOC100795858:caffeoyl-CoA O-methyltransferase 5-like	CCOAOMT1	Caffeoyl-CoA O-methyltransferase 1	Under-dominant	0	0.828494	0	2.0288	0	0	0	0
EVM0032121	EVM0030630	AT1G09230	AT1G09230:RNA-binding (RRM/RBD/RNP motifs) family protein	Os03g0326600	U11/U12 small nuclear ribonucleoprotein 65 kDa protein	GLYMA_16G042800	LOC100818499:U11/U12 small nuclear ribonucleoprotein 65 kDa protein-like	SNRNP65	U11/U12 small nuclear ribonucleoprotein 65 kDa protein	Dominant	18.4106	1.64728	18.6236	1.88997	12.3905	1.43363	10.2998	1.27228
EVM0050025	EVM0072885	--	--	--	--	--	--	--	--	Under-dominant	0	0.725308	0	0.775977	0	0.334443	0	0.276686
EVM0003343	EVM0012166	--	--	--	--	--	--	--	--	Under-dominant	0.037881	0.698576	0.118034	0.284495	0.081009	0.113162	0.093258	0
EVM0035370	EVM0060332	AT3G54010	PAS1:FKBP-type peptidyl-prolyl cis-trans isomerase family protein	--	--	GLYMA_04G108100	LOC100818201:peptidyl-prolyl cis-trans isomerase PASTICCINO1-like	F5K20.310	Peptidyl-prolyl cis-trans isomerase PASTICCINO1	Under-dominant	0.270735	8.34616	2.07935	8.14099	1.71549	3.25281	0.104939	2.63556
EVM0036301	EVM0048896	--	--	--	--	--	--	At4g35230	Probable serine/threonine-protein kinase At4g35230	Under-dominant	0	4.65041	0	2.66915	0	0.910969	0	1.46872
EVM0027214	EVM0056553	--	--	--	--	--	--	At4g03415	Probable protein phosphatase 2C 52	Under-dominant	0	3.76337	0	1.43033	0	1.98678	0	1.11006
EVM0017798	EVM0073252	--	--	--	--	--	--	--	--	Under-dominant	0	4.53926	0	3.56794	0	1.4226	0	1.60424
EVM0049189	EVM0024583	AT3G62880	ATOEP16-4:Mitochondrial import inner membrane translocase subunit Tim17/Tim22/Tim23 family protein	--	--	GLYMA_10G018300	LOC100786629:outer envelope pore protein 16-4, chloroplastic-like	OEP164	Outer envelope pore protein 16-4, chloroplastic	Under-dominant	4.47764	2.75046	2.50534	82.6749	4.41098	165.48	2.06067	159.129
EVM0014884	EVM0009918	AT4G16500	AT4G16500:Cystatin/monellin superfamily protein	--	--	GLYMA_07G266000	LOC100306670:cysteine proteinase inhibitor 5	--	Cysteine proteinase inhibitor 1 {ECO:0000303|PubMed:14697268} (Precursor)	Dominant	58.1131	0.588716	2.40771	0.130243	0.407641	0.165092	1.09929	0.292813
EVM0056190	EVM0050906	--	--	--	--	--	--	FRS5	Protein FAR1-RELATED SEQUENCE 5	Under-dominant	0.173674	1.54325	1.32987	1.22499	0.009934	0.235028	0.162065	0.386841
EVM0048498	EVM0020286	--	--	--	--	GLYMA_05G095600	--	--	--	Dominant	2.5937	0	3.25053	0	1.99204	0	0.885796	0
EVM0018358	EVM0061720	AT5G61370	AT5G61370:Pentatricopeptide repeat (PPR) superfamily protein	Os10g0422300	EKC/KEOPS complex subunit bud32	GLYMA_17G102300	LOC100814450:pentatricopeptide repeat-containing protein At5g61370, mitochondrial-like	At5g61370	Pentatricopeptide repeat-containing protein At5g61370, mitochondrial (Precursor)	Dominant	10.6675	0.351756	9.32256	0.534565	4.71309	0.312569	6.26032	0.130997
EVM0033952	EVM0068648	--	--	--	--	--	--	--	--	Under-dominant	0	12.8177	0	14.2381	0	8.62939	0	8.79791
EVM0009710	EVM0053378	AT4G14740	AT4G14740:auxin canalization protein (DUF828)	--	--	GLYMA_03G157000	LOC100805743:VAN3-binding protein-like	--	--	Under-dominant	0	0.372429	0	0.433836	0	0.235559	0	0.105222
EVM0029657	EVM0034153	AT1G33590	AT1G33590:Leucine-rich repeat (LRR) family protein	--	--	GLYMA_06G319700	LOC100305447:disease resistance protein/LRR protein-related protein	--	--	Under-dominant	0	3.45693	0	2.36536	0	1.12033	0	1.37888
EVM0048586	EVM0032156	--	--	Os01g0262700	uncharacterized LOC4325126	GLYMA_16G133100	--	--	--	Under-dominant	0	0.269104	0.034226	0.774038	0	0.136228	0	0.118457
EVM0019086	EVM0001279	--	--	--	--	--	--	--	Inactive exonuclease DIS3L2	Under-dominant	5.08455	11.2417	4.70711	8.97551	2.09073	5.06578	1.74653	4.66158
EVM0070914	EVM0009703	AT1G49750	AT1G49750:Leucine-rich repeat (LRR) family protein	Os08g0412401	APRL4|OsAPRL4:5'-adenylylsulfate reductase-like 4	GLYMA_11G000600	LOC100795489:uncharacterized protein At4g06744-like	At4g06744	Uncharacterized protein At4g06744 (Precursor)	Under-dominant	0.550992	0.233866	0.03881	0.037105	0.082331	0.178971	0.413297	0.236587
EVM0041474	EVM0048518	AT5G47820	FRA1:P-loop containing nucleoside triphosphate hydrolases superfamily protein	--	--	GLYMA_17G169400	LOC100790341:kinesin-like protein FRA1	FLA10	Kinesin-like protein FLA10	Under-dominant	3.30147	46.6363	3.6555	53.2368	5.12492	39.9673	5.6902	35.3526
EVM0006735	EVM0011426	--	--	--	--	--	--	--	--	Under-dominant	0	1.51885	0	2.2569	0	0.510409	0	0.148899
EVM0005205	EVM0012509	AT3G44510	AT3G44510:alpha/beta-Hydrolases superfamily protein	--	--	--	--	F21M11.10	G-box-binding factor 4	Under-dominant	0	3.53801	0	4.09076	0	4.59706	0	3.67259
EVM0007252	EVM0035082	AT4G38710	AT4G38710:glycine-rich protein	--	--	GLYMA_11G105400	LOC100798129:eukaryotic translation initiation factor 4B3-like	--	--	Under-dominant	0	1.4704	0	0.351987	0	0.142812	0	0.367578
EVM0063369	EVM0028484	--	--	--	--	GLYMA_05G084400	--	--	--	Under-dominant	0	0	0	4.707	0.111248	3.19859	0	0
EVM0022080	EVM0071199	AT2G31305	INH3:inhibitor-3	Os04g0295000	type 1 phosphatases regulator YPI1	GLYMA_04G204100	LOC100527761:putative protein phosphatase inhibitor	--	--	Under-dominant	0	13.8652	0	8.33746	0	5.68248	0	5.08357
EVM0066078	EVM0013228	AT4G17370	AT4G17370:Oxidoreductase family protein	--	--	GLYMA_05G061300	LOC100791851:inositol 2-dehydrogenase 2	--	--	Dominant	4.41042	0.687235	4.90048	1.07818	1.88048	1.13799	1.02376	0
EVM0047493	EVM0028591	--	--	--	--	--	--	--	--	Dominant	2.82352	0	2.51982	0	1.88663	0	1.60279	0
EVM0067504	EVM0027152	AT3G53480	ABCG37:pleiotropic drug resistance 9	--	--	GLYMA_17G039300	LOC100783980:pleiotropic drug resistance protein 3	PDR3	Pleiotropic drug resistance protein 3	Dominant	1.13975	0.272975	1.50032	0.097151	1.72847	0.729636	2.05352	0.233276
EVM0034955	EVM0062879	--	--	--	--	GLYMA_14G175500	LOC102670530:WD repeat-containing protein 91-like	PGIC	Glucose-6-phosphate isomerase, cytosolic	Under-dominant	0	4.77788	0	4.45735	0	2.86225	0	3.00642
EVM0017565	EVM0024011	AT2G48030	AT2G48030:DNAse I-like superfamily protein	--	--	GLYMA_10G023500	LOC100801298:uncharacterized LOC100801298	--	--	Dominant	10.7556	0	4.4474	0	4.69787	0	3.19592	0
EVM0020355	EVM0009140	--	--	--	--	--	--	--	--	Dominant	196.648	90.6707	271.146	4.92788	19.1132	0.199423	44.7098	0.890309
EVM0035139	EVM0016914	AT3G51550	FER:Malectin/receptor-like protein kinase family protein	Os05g0317900	receptor-like protein kinase FERONIA	GLYMA_09G273300	LOC100499644:FERONIA receptor-like kinase	F26O13.190	Receptor-like protein kinase FERONIA (Precursor)	Dominant	24.9996	4.15496	17.7953	2.32403	11.4106	2.20714	13.0548	2.42614
EVM0017547	EVM0069192	--	--	--	--	--	--	At1g48120	Serine/threonine-protein phosphatase 7 long form homolog	Under-dominant	0	0.603283	0	0.763077	0	0.703318	0	0
EVM0050477	EVM0070215	--	--	--	--	--	--	--	--	Under-dominant	0	25.0789	0	18.942	0	10.9152	0	10.2444
EVM0026815	EVM0008834	--	--	--	--	--	--	--	--	Under-dominant	0	1.34512	0	1.61722	0	0.788734	0	0.808982
EVM0029713	EVM0016601	AT4G16050	AT4G16050:Aminotransferase-like, plant mobile domain family protein	Os10g0194300	uncharacterized LOC107275879	GLYMA_18G101200	LOC102668386:uncharacterized LOC102668386	At1g48120	Serine/threonine-protein phosphatase 7 long form homolog	Under-dominant	1.06408	0.741678	0	1.55105	1.59703	1.69406	1.67379	1.69978
EVM0016561	EVM0019337	--	--	Os05g0179800	stress response protein NST1	--	--	--	--	Dominant	12.7913	1.9536	6.09804	2.49533	5.98315	1.9779	5.6128	2.07276
EVM0056037	EVM0049066	--	--	--	--	--	--	--	--	Under-dominant	0	0.025468	0.434636	1.51542	0.443881	0.277474	0	1.42016
EVM0010930	EVM0023037	--	--	--	--	--	--	--	--	Dominant	5.93705	0.448104	6.68382	0.369018	4.7727	0.194404	3.90219	0.004609
EVM0054368	EVM0026129	AT3G50370	AT3G50370:hypothetical protein	--	--	GLYMA_17G175000	LOC100818172:uncharacterized LOC100818172	--	--	Under-dominant	0	10.9776	0	8.35024	6.55156	5.73466	0	5.04146
EVM0048980	EVM0030844	--	--	--	--	--	--	--	--	Dominant	1.50025	0.682014	1.24659	0.347895	0.401372	0.329856	0.599693	0
EVM0056823	EVM0038775	--	--	--	--	--	--	MIK19.23	Serine acetyltransferase 5	Under-dominant	0.07687	0.4312	0	0.595476	0	0.192139	0	0
EVM0035725	EVM0063141	AT3G47530	AT3G47530:Pentatricopeptide repeat (PPR) superfamily protein	--	--	GLYMA_05G026400	LOC100788135:pentatricopeptide repeat-containing protein At3g47530-like	PCMP-H76	Pentatricopeptide repeat-containing protein At3g47530	Dominant	0.402636	0.289685	0.619461	0.050435	0.202192	0.134056	0.266097	0.055518
EVM0030871	EVM0069961	AT2G26580	YAB5:plant-specific transcription factor YABBY family protein	Os12g0621100	OsYAB5|OsYABBY6|YAB6:protein YABBY 6	GLYMA_17G113400	GMYABBY15:transcription factor YABBY15	YAB5	Axial regulator YABBY 5	Dominant	2.83812	1.10072	3.64959	2.18046	3.19868	0.710505	1.45442	1.06929
EVM0047584	EVM0015533	AT4G22680	MYB85:myb domain protein 85	Os06g0258000	protein ODORANT1	GLYMA_01G211500	LOC100800360:protein ODORANT1	ODO1	Protein ODORANT1	Under-dominant	0	0.533494	0.144648	1.09759	0	0.268671	0.052588	0.051911
EVM0030526	EVM0045999	--	--	--	--	--	--	--	--	Under-dominant	0	9.72345	0	3.87116	0	2.90695	0	2.26229
EVM0052887	EVM0007616	--	--	--	--	--	--	--	--	Under-dominant	0	1.70008	0	0.113038	0	0.115602	0	0.144382
EVM0003120	EVM0040070	--	--	--	--	GLYMA_15G224800	--	--	DEAD-box ATP-dependent RNA helicase 52C	Under-dominant	0	4.0215	0	2.85767	0.266272	2.43454	0	2.48731
EVM0002223	EVM0071652	--	--	--	--	GLYMA_17G127300	LOC100811233:uncharacterized LOC100811233	--	--	Dominant	4.56398	0.149788	1.04052	0.144296	0.895393	0	1.36043	0
EVM0013688	EVM0029504	AT3G62250	UBQ5:ubiquitin 5	Os01g0328400	OsJ_01558|RPS27AA:ubiquitin-40S ribosomal protein S27a-1	GLYMA_15G129800	LOC100527854:ubiquitin-40S ribosomal protein S27a	--	40S ribosomal protein S27a (Precursor)	Dominant	4.58737	0	48.4071	0	46.6963	0	31.9849	0
EVM0021271	EVM0034476	--	--	--	--	--	--	--	--	Under-dominant	0.076688	4.47239	0	4.4252	0	2.99217	0	2.53078
EVM0039551	EVM0045123	AT1G07230	NPC1:non-specific phospholipase C1	Os11g0593000	non-specific phospholipase C4	GLYMA_18G064200	LOC100781490:non-specific phospholipase C1-like	NPC1	Non-specific phospholipase C1 (Precursor)	Under-dominant	2.98455	6.69627	1.97589	4.65919	1.05782	2.48366	0.268278	3.35689
EVM0042644	EVM0040774	--	--	--	--	--	--	F26K9_150	Xyloglucan 6-xylosyltransferase 1	Under-dominant	0	2.8937	0	2.48157	0	1.06654	0	1.72775
EVM0014913	EVM0049205	--	--	--	--	GLYMA_13G193000	--	RPPL1	Putative disease resistance RPP13-like protein 1	Dominant	0.229778	0	1.06035	0	0.181426	0	0.140597	0
EVM0002250	EVM0017766	--	--	--	--	--	--	--	Betaine aldehyde dehydrogenase 2	Under-dominant	0	0	0	0.117295	0	0.211255	0	0.422153
EVM0057326	EVM0066214	AT5G61150	VIP4:leo1-like family protein	Os03g0756500	protein LEO1 homolog	GLYMA_06G202100	LOC100810965:protein LEO1 homolog	--	--	Dominant	26.2665	1.53891	7.05163	1.11664	10.2234	0.753177	9.57986	0
EVM0046886	EVM0061618	--	--	--	--	GLYMA_17G036300	GMCIF1:cell-wall inhibitor of beta-fructosidase	T2J15.13	Cell wall / vacuolar inhibitor of fructosidase 1 (Precursor)	Dominant	177.119	3.62605	10.842	1.82395	0.375698	0.539922	0.513441	0.526665
EVM0071228	EVM0058860	--	--	--	--	--	--	--	--	Under-dominant	0	18.1157	0	17.6765	0	7.35925	0	7.70499
EVM0057119	EVM0061719	--	--	--	--	--	--	PDC2	Pyruvate decarboxylase 2	Dominant	5.01471	0	4.46882	0	2.9895	0	2.81626	0
EVM0004205	EVM0058063	--	--	--	--	GLYMA_19G095600	--	FRS5	Protein FAR1-RELATED SEQUENCE 5	Under-dominant	0	1.15131	0	1.23753	0	0.247954	0	0.618156
EVM0005515	EVM0061618	--	--	--	--	GLYMA_20G029700	LOC100776731:cell wall / vacuolar inhibitor of fructosidase 1-like	T2J15.13	Cell wall / vacuolar inhibitor of fructosidase 1 (Precursor)	Under-dominant	2.29004	3.62605	0	1.82395	0.132319	0.539922	0	0.526665
EVM0008233	EVM0028031	--	--	--	--	--	--	--	--	Under-dominant	0	90.5828	0	72.6858	0	41.8065	0	36.7066
EVM0067208	EVM0070894	--	--	--	--	--	--	F7K15_150	Brefeldin A-inhibited guanine nucleotide-exchange protein 5	Under-dominant	0	2.10684	0	2.40662	0	1.8194	0	0.369114
EVM0025211	EVM0061213	AT3G56340	AT3G56340:Ribosomal protein S26e family protein	Os05g0477300	40S ribosomal protein S26-like	GLYMA_04G221400	LOC100527516:uncharacterized LOC100527516	RPS26B	40S ribosomal protein S26-2	Dominant	1.67439	0	0.462722	0	0.312507	0	0.091921	0
EVM0030781	EVM0043013	--	--	--	--	--	--	At3g01090	SNF1-related protein kinase catalytic subunit alpha KIN10	Dominant	8.70587	0	7.81504	0	3.55094	0	3.99786	0
EVM0044810	EVM0052769	AT1G04970	AT1G04970:lipid-binding serum glycoprotein family protein	--	--	GLYMA_18G089700	LOC100815362:putative BPI/LBP family protein At1g04970	At1g04970	Putative BPI/LBP family protein At1g04970 (Precursor)	Dominant	0.767244	1.17638	0.567747	1.25223	0.33927	0.931069	0.136392	0.74207
EVM0023930	EVM0031276	--	--	--	--	--	--	--	--	Dominant	2.55589	0	2.05174	0	1.44015	0	1.21637	0
EVM0044164	EVM0055217	--	--	--	--	--	--	F3E22.1	Lipoamide acyltransferase component of branched-chain alpha-keto acid dehydrogenase complex, mitochondrial (Precursor)	Dominant	3.07411	0.427791	2.77763	1.00806	0.349471	1.30855	0.270003	1.07717
EVM0051687	EVM0014182	AT1G63160	RFC2:replication factor C 2	--	--	GLYMA_05G048900	LOC100781364:replication factor C subunit 2	F16M19.6	Replication factor C subunit 2	Under-dominant	9.89329	18.639	5.77217	9.21847	10.3115	8.97628	0	8.74537
EVM0001763	EVM0014211	--	--	--	--	--	--	T1O24.30	Peptidyl-prolyl cis-trans isomerase FKBP16-3, chloroplastic (Precursor)	Under-dominant	0	11.9374	0	17.1223	0	8.17805	0	8.58796
EVM0007712	EVM0044553	AT4G37830	AT4G37830:cytochrome c oxidase-like protein	Os03g0772800	cytochrome c oxidase subunit 6a, mitochondrial	GLYMA_05G110100	LOC100527245:cytochrome c oxidase subunit 6a	COX6A	Cytochrome c oxidase subunit 6a, mitochondrial (Precursor)	Dominant	99.4598	0	63.6036	0	69.7963	0	62.684	0
EVM0016641	EVM0052726	--	--	--	--	--	--	--	--	Dominant	1.8493	0	2.17901	0	0.929759	0	1.23867	0
EVM0068806	EVM0039046	AT4G23790	TBL24:TRICHOME BIREFRINGENCE-LIKE 24	Os06g0234600	protein ALTERED XYLOGLUCAN 4-like	GLYMA_05G215300	--	TBL23	Protein trichome birefringence-like 23	Under-dominant	0.088516	1.14433	0	2.37853	0.640703	0.643218	0.79254	0.528214
EVM0052449	EVM0023136	AT5G50260	CEP1:Cysteine proteinases superfamily protein	Os09g0565000	ervatamin-B-like	GLYMA_06G174800	CYSP2:cysteine proteinase	--	Vignain (Precursor)	Dominant	3.23569	0.245049	11.5649	0.502269	0.193117	0.034063	0.10449	0
EVM0072397	EVM0023659	--	--	--	--	GLYMA_02G266400	--	KCS11	3-ketoacyl-CoA synthase 11	Under-dominant	0.285021	0.487071	0.182181	1.60486	0.018946	0.655373	0.12355	1.08796
EVM0034380	EVM0014013	--	--	--	--	--	--	--	--	Under-dominant	0.007703	12.291	0.014407	11.8677	0.016436	4.62277	0	4.65992
EVM0074425	EVM0072311	AT3G47530	AT3G47530:Pentatricopeptide repeat (PPR) superfamily protein	--	--	GLYMA_05G026400	LOC100788135:pentatricopeptide repeat-containing protein At3g47530-like	PCMP-H76	Pentatricopeptide repeat-containing protein At3g47530	Dominant	0.325788	0	0.534853	0	0.145203	0	0.108008	0
EVM0045484	EVM0064427	--	--	--	--	--	--	--	--	Under-dominant	0	6.27815	0	12.0456	0	2.25598	0	2.63301
EVM0004138	EVM0000488	--	--	--	--	--	--	--	--	Under-dominant	0	5.05434	0	2.24439	0	1.80261	0	1.9419
EVM0050322	EVM0030121	AT5G62760	AT5G62760:P-loop containing nucleoside triphosphate hydrolases superfamily protein	Os02g0215000	OJ1006_D05.28:atrophin-1	GLYMA_05G029400	LOC100775851:protein PAF1 homolog	--	--	Under-dominant	6.31751	23.4061	4.83969	24.1757	0	11.7701	3.01284	13.9652
EVM0048343	EVM0017744	--	--	--	--	--	--	T19D16.18	Phosphatidylinositol 4-phosphate 5-kinase 7	Under-dominant	0	0.474901	0	0.269797	0	1.2692	0	0.415628
EVM0026527	EVM0049094	AT4G09920	AT4G09920:FBD, F-box and Leucine Rich Repeat domains containing protein	Os11g0205900	F-box/LRR-repeat protein At3g59190	GLYMA_07G072400	LOC102659597:putative F-box/LRR-repeat protein At5g41630	At4g10400	FBD-associated F-box protein At4g10400	Under-dominant	0	5.03338	0.04097	3.69176	0	1.46891	0	1.98593
EVM0060576	EVM0029198	AT3G25100	CDC45:cell division cycle 45	Os11g0128400	cell division control protein 45 homolog	GLYMA_08G349400	LOC100777346:cell division control protein 45 homolog	--	--	Under-dominant	3.20802	2.56525	0.515723	2.99944	0.673977	0.97678	0.445704	1.52855
EVM0000829	EVM0073409	AT5G20130	AT5G20130:sulfate adenylyltransferase subunit	--	--	GLYMA_07G265300	LOC100787644:uncharacterized LOC100787644	--	--	Under-dominant	3.07924	2.49832	0	2.36248	1.26272	1.73734	1.92084	1.13095
EVM0054873	EVM0040381	AT3G27190	UKL2:uridine kinase-like 2	Os02g0273000	P0413A11.1:uridine kinase-like protein 3	GLYMA_17G129000	LOC100816209:uridine kinase-like protein 1, chloroplastic	UKL2	Putative uracil phosphoribosyltransferase (Precursor)	Dominant	0.203613	0.525743	0.494559	0.194573	1.82412	1.05252	2.30348	0.161187
EVM0035679	EVM0027769	AT1G15690	AVP1:Inorganic H pyrophosphatase family protein	--	--	GLYMA_20G098300	LOC100812548:pyrophosphate-energized vacuolar membrane proton pump 1-like	--	Pyrophosphate-energized vacuolar membrane proton pump	Under-dominant	0.133298	69.2277	0.887649	69.9706	0.175274	15.692	0.314729	15.2636
EVM0032069	EVM0015291	AT3G47500	CDF3:cycling DOF factor 3	Os01g0673700	dof zinc finger protein DOF1.5-like	GLYMA_17G101000	LOC778113:cyclic dof factor 3	F1P2.50	Cyclic dof factor 3	Dominant	8.97743	0.094445	14.0986	0.196821	9.75804	0.101211	8.90652	0.058355
EVM0006106	EVM0000306	AT1G13520	AT1G13520:hypothetical protein (DUF1262)	--	--	GLYMA_02G129700	LOC106794138:uncharacterized LOC106794138	--	--	Under-dominant	0.13083	0.079516	0	3.7842	0	2.6114	0	2.98814
EVM0020241	EVM0043288	--	--	--	--	--	--	--	--	Under-dominant	5.35389	244.287	0	12.5356	0	0	0	0.301983
EVM0053585	EVM0040488	AT4G10750	AT4G10750:Phosphoenolpyruvate carboxylase family protein	--	--	--	--	--	--	Under-dominant	0	2.31838	0	2.12718	0.256383	1.19957	0	1.56044
EVM0063676	EVM0000306	AT1G13520	AT1G13520:hypothetical protein (DUF1262)	--	--	GLYMA_02G129700	LOC106794138:uncharacterized LOC106794138	--	--	Dominant	1.39534	0.079516	0.754102	3.7842	0.390928	2.6114	0.508862	2.98814
EVM0072458	EVM0064018	--	--	--	--	--	--	--	Leucine-rich repeat receptor-like kinase protein FLORAL ORGAN NUMBER1 (Precursor)	Under-dominant	0	0.431999	0	0.054384	0	0	0	0.155214
EVM0014674	EVM0029428	--	--	--	--	--	--	--	--	Under-dominant	1.0542	5.43067	0.739399	4.62152	0.57448	1.67696	0.268729	1.91031
EVM0071504	EVM0065090	--	--	--	--	--	--	--	--	Dominant	0	0	0.436177	0	0.094479	0	0.140042	0
EVM0073340	EVM0021672	--	--	--	--	GLYMA_05G091000	--	NAD-ME2	NAD-dependent malic enzyme 2, mitochondrial (Precursor)	Under-dominant	0	11.4634	0	7.98493	0	4.75026	0	4.41681
EVM0024408	EVM0041633	AT1G66380	MYB114:myb domain protein 114	--	--	GLYMA_06G248200	LOC100810254:myb-related protein 305-like	--	--	Under-dominant	0.143489	8.36454	0.090974	8.7454	0.012348	4.61347	0.066084	5.71222
EVM0029302	EVM0036665	AT5G67240	SDN3:small RNA degrading nuclease 3	--	--	GLYMA_05G103100	LOC100808638:uncharacterized LOC100808638	--	--	Under-dominant	0	0.089366	0	3.52914	0	16.5028	0	24.6566
EVM0009602	EVM0025067	--	--	--	--	--	--	--	--	Under-dominant	0	0.233755	0	0.03263	0	0	0	0
EVM0051921	EVM0020435	--	--	--	--	--	--	LUG	Transcriptional corepressor LEUNIG	Under-dominant	0	23.9801	0	20.0269	0	13.39	0	12.1482
EVM0067510	EVM0017425	AT2G23150	NRAMP3:natural resistance-associated macrophage protein 3	Os03g0606600	unknown	GLYMA_05G101700	GMNRAMP2A:divalent metal ion transporter NRAMP2a	NRAMP2	Metal transporter Nramp2	Under-dominant	7.89513	17.9039	3.24375	16.3272	0.928466	4.74913	0.696742	3.5932
EVM0001342	EVM0016482	--	--	--	--	--	--	At5g41500	Putative F-box protein At5g41500	Under-dominant	5.14641	30.1766	2.25484	31.9534	2.04462	15.2089	1.69762	16.6023
EVM0031283	EVM0026722	AT5G49760	AT5G49760:Leucine-rich repeat protein kinase family protein	Os11g0245200	probable leucine-rich repeat receptor-like protein kinase At5g49770	GLYMA_07G270800	LOC100811702:probable leucine-rich repeat receptor-like protein kinase At5g49770	At5g49770	Probable leucine-rich repeat receptor-like protein kinase At5g49770 (Precursor)	Under-dominant	0.579584	0.828103	1.30089	1.58315	0	0.199216	0	0.183296
EVM0042302	EVM0014858	--	--	--	--	GLYMA_09G146400	--	--	Plant intracellular Ras-group-related LRR protein 5	Under-dominant	0	6.06069	0	100.498	0	183.075	0	225.409
EVM0054629	EVM0073052	AT1G18910	AT1G18910:zinc ion binding protein	--	--	GLYMA_17G096900	LOC100802706:hemerythrin/HHE Fe-binding domain-containing E3 ligase-like	--	--	Dominant	0.439124	0.706135	2.34809	0.214392	0.597013	0.028033	0.269276	0.025721
EVM0010669	EVM0040883	--	--	--	--	--	--	--	--	Under-dominant	0	29.287	0	16.6652	0.165376	8.97282	0	7.57413
EVM0043764	EVM0066875	AT2G23755	AT2G23755:transmembrane family 220 helix protein	--	--	--	--	--	--	Under-dominant	0.367175	0.744222	0	0.524629	0	0.429059	0.168084	0.632192
EVM0027440	EVM0056931	AT2G38840	AT2G38840:Guanylate-binding family protein	Os03g0796800	guanylate-binding protein 4	GLYMA_02G143000	LOC100776326:guanylate-binding protein 4-like	--	--	Under-dominant	0	2.24325	0	2.89764	0	1.32367	0	1.96635
EVM0031360	EVM0023920	--	--	--	--	--	--	--	--	Under-dominant	1.00589	14.5252	0.597562	9.47104	0	7.5799	0	6.20498
EVM0023784	EVM0065160	AT2G02500	ISPD:Nucleotide-diphospho-sugar transferases superfamily protein	--	--	GLYMA_17G002400	LOC100817632:2-C-methyl-D-erythritol 4-phosphate cytidylyltransferase, chloroplastic	T8K22.20	2-C-methyl-D-erythritol 4-phosphate cytidylyltransferase, chloroplastic (Precursor)	Dominant	10.0371	0	11.3236	0	6.30691	0	4.50779	0
EVM0055906	EVM0007280	AT1G60890	AT1G60890:Phosphatidylinositol-4-phosphate 5-kinase family protein	Os02g0822500	OJ1119_A01.22-1:phosphatidylinositol 4-phosphate 5-kinase 9	GLYMA_15G046400	LOC100801603:phosphatidylinositol 4-phosphate 5-kinase 7	T19D16.18	Phosphatidylinositol 4-phosphate 5-kinase 7	Dominant	2.04727	0	1.92392	0	2.76565	0.01956	2.4458	0
EVM0035196	EVM0025489	--	--	--	--	--	--	--	--	Under-dominant	0	0	0	4.13635	0	10.3916	0	0
EVM0054914	EVM0021673	--	--	--	--	--	--	--	--	Under-dominant	0	3.3845	0	3.07164	0	2.92786	0	2.12602
EVM0021979	EVM0019658	AT5G08160	PK3:serine/threonine protein kinase 3	--	--	GLYMA_05G016900	LOC100803659:probable serine/threonine-protein kinase DDB_G0291350	T32M21.110	3-phosphoinositide-dependent protein kinase 1	Dominant	4.4879	3.37645	2.95727	4.43426	4.2154	0.350038	3.91781	0.286339
EVM0060610	EVM0049149	AT2G25150	AT2G25150:HXXXD-type acyl-transferase family protein	--	--	GLYMA_11G162900	--	--	Taxadien-5-alpha-ol O-acetyltransferase	Dominant	2.40532	0	1.88747	0	0	0	0	0
EVM0060354	EVM0025740	AT5G49130	AT5G49130:MATE efflux family protein	Os04g0571450	unknown	GLYMA_17G027900	LOC100798616:protein DETOXIFICATION 55-like	F3L12.7	MATE efflux family protein 9	Under-dominant	0	2.33806	0	4.23902	0	0.510491	0	0.204833
EVM0044591	EVM0049220	AT3G21110	PUR7:purin 7	--	--	--	--	--	--	Dominant	5.96185	0.166962	5.14993	0.610454	2.51472	0.373082	2.44608	0.072505
EVM0029013	EVM0074373	--	--	--	--	GLYMA_17G159600	LOC100811915:uncharacterized LOC100811915	--	--	Under-dominant	0	3.60455	0	3.45111	0	1.66738	0	0.646372
EVM0015691	EVM0038204	--	--	--	--	GLYMA_12G189200	--	--	--	Under-dominant	0	0.381855	0	0	0	0	0	0
EVM0044168	EVM0067367	AT3G20640	AT3G20640:basic helix-loop-helix (bHLH) DNA-binding superfamily protein	--	--	GLYMA_06G260000	LOC100797286:transcription factor bHLH123-like	F3H11.2	Transcription factor bHLH123	Under-dominant	1.48263	0.534619	1.01748	0.2508	0	0.524332	0.222569	0.517421
EVM0032366	EVM0047650	--	--	--	--	--	--	--	--	Under-dominant	0	4.01698	0.053151	4.68412	0	3.71936	0	3.06955
EVM0061333	EVM0010377	--	--	--	--	--	--	--	--	Under-dominant	0	0	0	0.463799	0	1.19079	0	0.286341
EVM0072254	EVM0031747	--	--	--	--	--	--	At5g63260	Zinc finger CCCH domain-containing protein 67	Under-dominant	0	0	0	0.659381	0	0.426216	0	0.42961
EVM0050516	EVM0029035	AT5G55730	FLA1:FASCICLIN-like arabinogalactan 1	Os04g0574200	fasciclin-like arabinogalactan protein 8	GLYMA_08G329900	LOC100814766:fasciclin-like arabinogalactan protein 1	FLA1	Fasciclin-like arabinogalactan protein 1 (Precursor)	Dominant	5.952	1.90929	1.38738	0	1.30758	0.533819	2.61668	0
EVM0065803	EVM0025823	AT5G67030	ABA1:zeaxanthin epoxidase (ZEP) (ABA1)	Os04g0448900	OsABA2:zeaxanthin epoxidase, chloroplastic	GLYMA_17G174500	ZEP:zeaxanthin epoxidase	--	Zeaxanthin epoxidase, chloroplastic (Precursor)	Under-dominant	5.0083	4.66432	2.68927	11.5058	1.09113	13.1522	1.66017	17.0141
EVM0052611	EVM0054334	--	--	--	--	--	--	--	--	Under-dominant	0	0.124542	0	1.00744	0	0	0	0.303102
EVM0055036	EVM0063835	AT2G48121	AT2G48121:ribonuclease III family protein	--	--	--	--	--	--	Under-dominant	1.75909	6.99842	1.21357	5.97048	0.424389	3.08669	0.513641	2.13752
EVM0026586	EVM0060083	--	--	--	--	--	--	--	Serine/arginine-rich-splicing factor SR34	Under-dominant	0	9.76703	0	9.4742	0	6.41518	0	6.53476
EVM0065093	EVM0008804	AT5G66870	ASL1:ASYMMETRIC LEAVES 2-like 1	--	--	GLYMA_11G058400	LOC100816778:LOB domain-containing protein 36-like	MUD21.13	LOB domain-containing protein 36	Under-dominant	0	0.437635	0	0.199427	0	0.554394	0	0.275227
EVM0012650	EVM0061458	AT2G16880	AT2G16880:Pentatricopeptide repeat (PPR) superfamily protein	Os01g0153250	unknown	--	--	At2g16880	Pentatricopeptide repeat-containing protein At2g16880	Under-dominant	0	1.40084	0.161296	1.91753	0	0.524774	0	0.53447
EVM0066595	EVM0036897	--	--	--	--	GLYMA_20G201200	LOC100815399:protein PFC0760c-like	--	--	Under-dominant	0	9.38707	0	5.9317	0	2.56766	0	0.565755
EVM0019310	EVM0074287	AT4G26540	AT4G26540:Leucine-rich repeat receptor-like protein kinase family protein	Os08g0493800	probable LRR receptor-like serine/threonine-protein kinase At4g26540	GLYMA_17G087000	LOC100778064:probable LRR receptor-like serine/threonine-protein kinase At4g26540	At4g26540	Probable LRR receptor-like serine/threonine-protein kinase At4g26540 (Precursor)	Dominant	3.40538	0.2492	3.00081	1.74425	1.46815	1.47651	1.93721	0.652216
EVM0042965	EVM0015034	--	--	--	--	--	--	--	--	Under-dominant	0	6.79102	0	13.9341	0	15.6139	0	13.7835
EVM0049946	EVM0066087	AT2G17980	ATSLY1:Sec1/munc18-like (SM) proteins superfamily	--	--	GLYMA_05G122800	LOC100818953:SEC1 family transport protein SLY1-like	SLY1	SEC1 family transport protein SLY1	Dominant	10.6132	0.296336	5.27049	0.479329	3.97282	0.135035	4.21094	0.180851
EVM0017757	EVM0069544	AT4G22810	AT4G22810:Putative AT-hook DNA-binding family protein	--	--	GLYMA_11G028800	LOC100802044:AT-hook motif nuclear-localized protein 24-like	ESC	Putative DNA-binding protein ESCAROLA	Under-dominant	0	0.18855	0.025393	1.07788	0.28297	0.803688	0	0.370415
EVM0038020	EVM0038195	--	--	--	--	GLYMA_19G221900	LOC100783140:auxin-responsive protein IAA20-like	PIP5K4	Phosphatidylinositol 4-phosphate 5-kinase 4	Under-dominant	0	5.04665	0	2.88412	0	2.41489	0	1.7962
EVM0062018	EVM0038269	--	--	--	--	--	--	AIP3	Probable prefoldin subunit 4	Dominant	4.71684	0.543671	3.78939	0.782594	2.10417	0.932544	1.23949	0.411966
EVM0007705	EVM0035829	--	--	--	--	--	--	--	--	Under-dominant	0	0.570629	0	0.893469	0	0.01747	0	0.188514
EVM0028609	EVM0000575	--	--	--	--	--	--	--	--	Under-dominant	0.010668	1.58874	0	3.90843	0	2.19107	0	1.44115
EVM0039361	EVM0040520	AT2G40240	AT2G40240:Tetratricopeptide repeat (TPR)-like superfamily protein	--	--	GLYMA_09G157400	LOC100776103:pentatricopeptide repeat-containing protein At2g40240, mitochondrial-like	At2g40240	Pentatricopeptide repeat-containing protein At2g40240, mitochondrial (Precursor)	Under-dominant	0.104472	3.02027	0	1.78181	0	1.62571	0	1.35544
EVM0044649	EVM0009776	AT2G02570	AT2G02570:nucleic acid binding/RNA binding protein	--	--	GLYMA_07G272500	LOC100807248:survival of motor neuron-related-splicing factor 30-like	--	--	Under-dominant	0	6.35901	0	6.94146	0	4.45989	0	5.05791
EVM0002817	EVM0000183	AT1G14440	HB31:homeobox protein 31	Os08g0479400	OJ1113_A10.19|OsJ_27685|OsZHD2|ZHD2:zinc-finger homeodomain protein 2	GLYMA_07G271900	LOC100805652:zinc-finger homeodomain protein 4-like	F14L17.21	Zinc-finger homeodomain protein 4	Under-dominant	3.89809	2.5092	3.48058	5.53026	4.22101	5.30423	2.74504	6.68938
EVM0055299	EVM0067690	--	--	--	--	--	--	--	--	Under-dominant	0.332853	3.22071	0.405592	3.11787	0.036179	1.67678	0	1.12251
EVM0029927	EVM0034893	AT5G55380	AT5G55380:MBOAT (membrane bound O-acyl transferase) family protein	Os04g0481800	probable long-chain-alcohol O-fatty-acyltransferase 5	GLYMA_08G323600	LOC102667540:probable long-chain-alcohol O-fatty-acyltransferase 1	AT1	Probable long-chain-alcohol O-fatty-acyltransferase 1	Dominant	0.606883	0	0.319558	0	0.865157	0	0.924567	0
EVM0003488	EVM0004906	AT2G38090	AT2G38090:Duplicated homeodomain-like superfamily protein	Os05g0449900	transcription factor DIVARICATA	GLYMA_18G065200	LOC100784163:transcription factor DIVARICATA-like	DIVARICATA	Transcription factor DIVARICATA	Dominant	25.5478	2.2475	9.32365	0.978821	3.77158	0.305695	3.41103	0.351599
EVM0032137	EVM0070600	AT5G47470	UMAMIT7:Nodulin MtN21 /EamA-like transporter family protein	--	--	GLYMA_05G059900	LOC100809182:WAT1-related protein At5g47470-like	At5g47470	WAT1-related protein At5g47470	Dominant	12.6718	1.32572	5.90495	0.669699	8.49262	0	11.0505	0
EVM0009861	EVM0011496	--	--	--	--	--	--	--	Protein STRICTOSIDINE SYNTHASE-LIKE 6 {ECO:0000303|PubMed:10777701} (Precursor)	Under-dominant	0	4.43248	0	4.61174	0	2.04113	0	1.62242
EVM0073017	EVM0032831	AT5G15490	UGD3:UDP-glucose 6-dehydrogenase family protein	Os03g0604200	Os-UGD2|UGD2:UDP-glucose 6-dehydrogenase 2	GLYMA_17G077000	LOC100794368:UDP-glucose 6-dehydrogenase 1-like	UGD3	UDP-glucose 6-dehydrogenase 3	Dominant	2.40542	0	2.66459	0	5.68771	0	4.77547	0
EVM0072080	EVM0042220	--	--	--	--	--	--	--	--	Dominant	2.42052	0	0.820086	0	0.422371	0	1.17312	0
EVM0024107	EVM0041532	AT1G17840	ABCG11:white-brown complex-like protein	Os10g0494300	ABC transporter G family member 11	GLYMA_16G209400	LOC100803731:ABC transporter G family member 11-like	At1g17840	ABC transporter G family member 11	Under-dominant	1.39993	9.93363	1.10605	5.93322	0.669152	0.501156	0	0.541525
EVM0006602	EVM0061983	AT2G48010	RKF3:receptor-like kinase in in flowers 3	Os05g0423500	probable receptor-like protein kinase At1g11050	GLYMA_10G023400	LOC100800760:probable LRR receptor-like serine/threonine-protein kinase RKF3	T9J23.16	Probable LRR receptor-like serine/threonine-protein kinase RKF3 (Precursor)	Under-dominant	0.213219	11.8626	0.205452	7.66143	0.396621	4.5759	0.200628	3.84439
EVM0007602	EVM0073780	AT1G11930	AT1G11930:Putative pyridoxal phosphate-dependent enzyme, YBL036C type	Os01g0950866	unknown	GLYMA_15G110700	LOC100527295:uncharacterized LOC100527295	--	--	Dominant	0.85845	0	1.2211	0	0.295981	0	0	0
EVM0041411	EVM0073447	--	--	--	--	GLYMA_03G052800	LOC100800776:TMV resistance protein N-like	--	Protein SUPPRESSOR OF npr1-1, CONSTITUTIVE 1	Under-dominant	0.068572	7.46274	0.126331	6.34988	0.503326	3.09401	0.063271	2.8944
EVM0050736	EVM0054432	--	--	Os08g0450700	OJ1005_H01.27:1-phosphatidylinositol-3-phosphate 5-kinase FAB1B	GLYMA_15G105900	LOC100790658:beta-glucosidase 46-like	FAB1B	1-phosphatidylinositol-3-phosphate 5-kinase FAB1B	Under-dominant	0.305571	2.61124	1.91305	1.54024	1.59149	0.274048	1.11629	0.18578
EVM0002374	EVM0006786	AT2G32020	AT2G32020:Acyl-CoA N-acyltransferases (NAT) superfamily protein	Os03g0794200	uncharacterized N-acetyltransferase p20	GLYMA_01G236500	LOC100527055:uncharacterized LOC100527055	--	--	Under-dominant	0.0473	0	0.154672	0.383704	0	0.632811	0.590795	1.06035
EVM0067348	EVM0050218	AT1G14320	SAC52:Ribosomal protein L16p/L10e family protein	--	--	GLYMA_14G187800	LOC100305619:uncharacterized LOC100305619	RPL10	60S ribosomal protein L10	Dominant	23.3337	4.4851	70.4453	1.0018	3.72025	0.652025	1.60312	0.195032
EVM0015652	EVM0020243	--	--	--	--	--	--	--	--	Under-dominant	1.62032	23.4578	1.21827	4.87302	0.749942	3.73875	0.632471	2.62927
EVM0032201	EVM0033120	AT2G07170	AT2G07170:ARM repeat superfamily protein	--	--	GLYMA_01G001200	LOC100783065:microtubule-associated protein SPIRAL2-like	T24A18.10	Microtubule-associated protein TORTIFOLIA1	Under-dominant	0.75042	0.561894	0.737945	0.753604	0	0.583028	0	0.017034
EVM0040234	EVM0049046	AT2G04790	AT2G04790:PTB domain engulfment adapter	--	--	GLYMA_02G307400	LOC100306425:uncharacterized LOC100306425	--	--	Under-dominant	0	13.0689	0	5.05227	0	3.74944	0	2.80464
EVM0060458	EVM0027989	AT5G06080	LBD33:LOB domain-containing protein 33	--	--	GLYMA_02G249700	LBD8:LBD domain-containing transcription factor	K16F4.4	LOB domain-containing protein 33	Under-dominant	0	1.30829	0	52.745	0	104.231	0	139.125
EVM0004650	EVM0037352	AT4G37750	ANT:Integrase-type DNA-binding superfamily protein	Os03g0232200	AP2-like ethylene-responsive transcription factor ANT	GLYMA_05G108600	LOC100787611:AP2-like ethylene-responsive transcription factor ANT	T28I19.30	AP2-like ethylene-responsive transcription factor ANT	Dominant	7.01187	6.74369	3.99767	1.32794	0.224336	0.160606	0.300985	0
EVM0006094	EVM0035755	AT2G45260	AT2G45260:myosin-4 protein (DUF641)	--	--	GLYMA_14G203400	LOC100797307:uncharacterized LOC100797307	--	--	Dominant	42.9278	8.13203	22.7355	6.42445	22.8886	2.36269	19.6219	1.818
EVM0026915	EVM0073434	--	--	--	--	GLYMA_18G256700	--	GTE12	Transcription factor GTE12	Dominant	0.214097	0	0.175751	0	0.073698	0	0.065426	0
EVM0066430	EVM0054845	AT1G28050	BBX13:B-box type zinc finger protein with CCT domain-containing protein	--	--	GLYMA_19G099700	COL17:zinc finger protein CONSTANS-LIKE 14-like	COL14	Zinc finger protein CONSTANS-LIKE 14	Under-dominant	4.19869	10.4134	8.22595	17.152	0	12.7757	4.6376	13.0916
EVM0051273	EVM0019886	AT5G45660	AT5G45660:adenine phosphoribosyltransferase	--	--	GLYMA_13G222900	LOC100805267:uncharacterized LOC100805267	--	--	Under-dominant	1.69747	2.04489	0	1.4967	1.08705	1.029	0.980762	1.35387
EVM0016175	EVM0058129	AT5G50000	AT5G50000:Protein kinase superfamily protein	Os03g0745700	serine/threonine-protein kinase HT1	GLYMA_05G036600	LOC100807921:dual specificity protein kinase zakA-like	HT1	Serine/threonine-protein kinase HT1	Under-dominant	3.91514	7.10276	0	7.7543	0.278562	2.93199	0	2.57354
EVM0053079	EVM0004870	--	--	--	--	--	--	At3g48380	Probable Ufm1-specific protease	Under-dominant	0	10.3903	0	9.89769	0	3.5245	0	4.27214
EVM0028443	EVM0022861	AT1G72370	P40:40s ribosomal protein SA	Os03g0402400	unknown	GLYMA_08G159800	LOC100786575:40S ribosomal protein SA-like	RAP40	40S ribosomal protein SA {ECO:0000255|HAMAP-Rule:MF_03015}	Dominant	35.938	1.58485	24.4005	1.29082	20.4348	0.841603	14.5531	0.49782
EVM0035384	EVM0038094	AT1G74000	SS3:strictosidine synthase 3	Os08g0442200	P0708B04.1:protein STRICTOSIDINE SYNTHASE-LIKE 10	GLYMA_05G016500	LOC100804714:protein STRICTOSIDINE SYNTHASE-LIKE 12-like	--	Protein STRICTOSIDINE SYNTHASE-LIKE 11 {ECO:0000303|PubMed:10777701} (Precursor)	Dominant	49.8366	29.6638	69.7834	31.506	0.44476	0.107473	0.85697	0.044933
EVM0014972	EVM0004534	AT1G17630	AT1G17630:Pentatricopeptide repeat (PPR-like) superfamily protein	Os11g0275400	pentatricopeptide repeat-containing protein At2g37320	GLYMA_16G221300	LOC100815287:putative pentatricopeptide repeat-containing protein At1g17630	PCMP-E72	Putative pentatricopeptide repeat-containing protein At1g17630	Dominant	1.96666	0.470853	1.30014	0.531481	0.831041	0.426816	1.39985	0.542039
EVM0041070	EVM0028613	--	--	--	--	GLYMA_11G068900	LOC100777228:uncharacterized LOC100777228	--	--	Under-dominant	0.766062	5.84359	3.59389	28.9592	1.35307	10.4751	1.93467	5.83253
EVM0048633	EVM0022788	--	--	--	--	GLYMA_03G071600	LOC100795315:uncharacterized LOC100795315	--	--	Under-dominant	0	0.383388	0	0.937368	0	0.326528	0	0.089587
EVM0043387	EVM0048239	--	--	--	--	--	--	--	--	Under-dominant	0	5.27982	0	1.40555	0	0.837226	0	0.38776
EVM0062576	EVM0059842	--	--	--	--	GLYMA_01G052000	LOC102667740:L10-interacting MYB domain-containing protein-like	--	--	Under-dominant	0	3.7137	0	4.07562	0	2.64839	0	3.14745
EVM0012873	EVM0016044	AT3G07870	AT3G07870:F-box and associated interaction domains-containing protein	--	--	--	--	At3g06240	F-box/kelch-repeat protein At3g06240	Dominant	8.11948	0	12.8012	0	2.11627	0	2.8023	0
EVM0054254	EVM0013545	--	--	--	--	GLYMA_10G201000	LOC100780758:dihydrolipoyllysine-residue acetyltransferase component 1 of pyruvate dehydrogenase complex, mitochondrial-like	--	--	Dominant	0.797903	0	3.46045	0.012003	4.77727	0.025279	1.88015	0
EVM0051259	EVM0008266	--	--	--	--	--	--	NEK1	Serine/threonine-protein kinase Nek1	Under-dominant	0.123863	36.7615	0	405.574	0.044795	152.671	0	85.6375
EVM0057076	EVM0005381	--	--	--	--	--	--	PGIP	Polygalacturonase inhibitor (Precursor)	Under-dominant	0	23.1402	0	23.0279	0	9.80302	0	11.2549
EVM0057855	EVM0007986	AT4G28300	AT4G28300:formin-like protein (DUF1421)	Os05g0561600	adenylate cyclase, terminal-differentiation specific	GLYMA_12G113200	LOC100810231:probable basic-leucine zipper transcription factor R	--	--	Dominant	3.71828	0	6.28465	0	5.91134	0	3.87577	0
EVM0033793	EVM0059622	--	--	--	--	--	--	--	--	Dominant	0.204972	0	0.083336	0	0	0	0	0
EVM0072060	EVM0053073	AT3G22980	AT3G22980:Ribosomal protein S5/Elongation factor G/III/V family protein	Os03g0650700	elongation factor Tu GTP-binding domain-containing protein 1	GLYMA_19G111600	--	--	Elongation factor 2	Under-dominant	1.76134	13.1751	0.666435	6.56244	1.68696	4.45882	0.852274	4.21904
EVM0035172	EVM0025840	--	--	--	--	--	--	--	--	Under-dominant	0	32.9857	0	15.6261	0	12.5924	0	9.49185
EVM0045338	EVM0007539	--	--	--	--	--	--	--	--	Under-dominant	0	4.8181	0	4.10542	0	1.75636	0	1.96029
EVM0064198	EVM0008299	--	--	--	--	--	--	T2P4.11	Potassium transporter 2	Under-dominant	0	9.48189	0	0.82717	0	1.80099	0	0.302642
EVM0070238	EVM0000996	--	--	Os01g0239700	receptor-like protein kinase HSL1	GLYMA_12G118600	--	HSL1	Receptor-like protein kinase HSL1 (Precursor)	Under-dominant	0.565235	0.403587	0.145116	0.589715	0	0.925881	0	0.792157
EVM0013679	EVM0011785	--	--	--	--	--	--	--	--	Dominant	10.0836	0	9.92615	0	4.12147	0	3.92527	0
EVM0015185	EVM0066361	AT3G51450	AT3G51450:Calcium-dependent phosphotriesterase superfamily protein	--	--	GLYMA_16G119000	LOC100778397:protein STRICTOSIDINE SYNTHASE-LIKE 5	--	Protein STRICTOSIDINE SYNTHASE-LIKE 7 {ECO:0000303|PubMed:10777701} (Precursor)	Under-dominant	0	2.58621	0	2.09888	0	1.35619	0	1.21841
EVM0046713	EVM0026803	AT5G60910	AGL8:AGAMOUS-like 8	Os07g0108900	FDRMADS3|MADS15|OJ1567_G09.109-1|OsMADS15|RAP1A|RMADS215:MADS-box transcription factor 15	GLYMA_04G159300	LOC100784742:truncated transcription factor CAULIFLOWER A-like	AGL8	Agamous-like MADS-box protein AGL8	Under-dominant	1.43297	12.0695	3.34241	8.76158	0.795433	4.81605	0.670643	2.55828
EVM0025689	EVM0055588	AT3G16785	PLDP1:phospholipase D P1	--	--	GLYMA_15G152100	LOC100780514:phospholipase D zeta 1-like	--	Phospholipase D p1	Under-dominant	0.800564	3.30088	0.070612	2.30596	0	1.138	0	1.2824
EVM0006839	EVM0024147	--	--	--	--	--	--	--	--	Under-dominant	0	3.91753	0	4.07404	0	2.64447	0	2.674
EVM0037781	EVM0053952	AT5G66960	AT5G66960:Prolyl oligopeptidase family protein	--	--	GLYMA_16G144700	LOC100819212:protease 2-like	--	--	Dominant	2.5151	3.26407	2.58889	6.77662	1.36511	0.126607	1.0391	0.199789
EVM0015396	EVM0001524	AT3G06180	AT3G06180:Ribosomal protein L34e superfamily protein	--	--	GLYMA_15G103200	LOC100783221:uncharacterized protein At5g19025	At5g19025	Uncharacterized protein At5g19025	Under-dominant	1.69786	1.7979	0	1.47137	0.245021	0.318457	0.209616	0.241962
EVM0027023	EVM0010786	--	--	--	--	GLYMA_05G032800	--	At1g65750	Putative ribonuclease H protein At1g65750	Under-dominant	0	0.781069	0	0.792226	0	0.498336	0	0.362324
EVM0041915	EVM0052075	--	--	--	--	GLYMA_09G040400	LOC100500525:putative pathogenesis-related protein	--	Pathogenesis-related protein 2	Under-dominant	0	10.6092	0	9.46175	0	6.26241	0	6.02043
EVM0053763	EVM0020455	AT4G22920	NYE1:non-yellowing 1	--	--	GLYMA_01G214600	SGR2:senescence-inducible chloroplast stay-green protein 2	SGR	Protein STAY-GREEN, chloroplastic (Precursor)	Dominant	0.13949	0.344115	0.482026	0	0.082017	0	0	0
EVM0016386	EVM0032342	--	--	--	--	--	--	--	--	Under-dominant	0	7.87915	0	0	0	0	0	0
EVM0070840	EVM0004860	--	--	--	--	--	--	--	--	Under-dominant	0	0.800721	0	0.844464	0	0.502984	0	0.432995
EVM0068734	EVM0010763	AT5G07280	EMS1:Leucine-rich repeat transmembrane protein kinase	Os01g0694100	unknown	GLYMA_05G126400	LOC100784397:probable LRR receptor-like serine/threonine-protein kinase At3g47570	EFR	LRR receptor-like serine/threonine-protein kinase EFR (Precursor)	Dominant	0.103984	0	1.52221	0.040032	0.974041	0.045669	0.921454	0.100309
EVM0026213	EVM0010080	AT3G21870	CYCP2;1:cyclin p2;1	Os04g0628900	cyclin-P1-1	GLYMA_12G195900	LOC100804706:cyclin-U1-1-like	CYCU1-1	Cyclin-U1-1	Under-dominant	0.34583	0.696104	0	0.408163	0	0	0.047788	0.041159
EVM0033047	EVM0019089	AT3G20480	LpxK:tetraacyldisaccharide 4'-kinase family protein	Os07g0102000	probable tetraacyldisaccharide 4'-kinase, mitochondrial	GLYMA_08G318300	LOC100789612:probable tetraacyldisaccharide 4'-kinase, mitochondrial	LPXK	Probable tetraacyldisaccharide 4&apos;-kinase, mitochondrial (Precursor)	Under-dominant	0.936849	2.95186	1.2597	3.72909	0.374405	0.899446	0.287332	1.33544
EVM0015321	EVM0032602	--	--	--	--	--	--	--	Late embryogenesis abundant protein 2	Under-dominant	0	2.74804	0	3.08084	0	44.3771	0	23.1514
EVM0072906	EVM0038515	--	--	--	--	--	--	ZFWD1	Zinc finger CCCH domain-containing protein 48	Under-dominant	0	6.72523	0	6.27607	0	4.08707	0	3.94487
EVM0065123	EVM0028019	--	--	--	--	--	--	At3g14460	Putative disease resistance protein At3g14460	Under-dominant	0.392149	2.72275	1.2984	3.18527	0.764213	2.14984	0.303701	2.79119
EVM0067689	EVM0023498	--	--	--	--	--	--	ARIA	ARM REPEAT PROTEIN INTERACTING WITH ABF2	Under-dominant	0	1.13974	0	1.67873	0	0.28116	0	0.577215
EVM0049785	EVM0018683	--	--	--	--	--	--	MJG19.4	ABC transporter C family member 6	Under-dominant	0	4.84276	0	9.74136	0	5.10494	0	5.53211
EVM0061043	EVM0063770	--	--	--	--	--	--	F1I21	Protein SET DOMAIN GROUP 41	Under-dominant	1.47831	1.96605	1.16768	4.81127	1.04864	3.0027	0.902969	0.507123
EVM0005716	EVM0074135	--	--	--	--	--	--	ALDH22A1	Aldehyde dehydrogenase 22A1 (Precursor)	Under-dominant	0	0.006976	0	1.33071	0	0.156558	0	0.008825
EVM0019962	EVM0030063	--	--	--	--	--	--	--	--	Under-dominant	0	11.9993	0	12.0014	0	5.35245	0	6.138
EVM0045050	EVM0010044	AT1G59790	AT1G59790:Cullin family protein	Os06g0224500	uncharacterized LOC9266609	GLYMA_15G153300	LOC102666739:uncharacterized LOC102666739	CUL1	Cullin-1	Under-dominant	0.459716	5.83299	0.952586	4.97492	1.39186	3.63155	0.581863	3.13063
EVM0050470	EVM0008010	AT5G55230	MAP65-1:microtubule-associated proteins 65-1	Os09g0450300	65-kDa microtubule-associated protein 6	GLYMA_14G018300	LOC100810629:65-kDa microtubule-associated protein 1	MAP65-1	65-kDa microtubule-associated protein 1	Dominant	23.1048	10.1727	26.9425	14.844	16.8991	16.0918	9.92283	13.2886
EVM0045433	EVM0073729	AT1G13520	AT1G13520:hypothetical protein (DUF1262)	--	--	GLYMA_02G129700	LOC106794138:uncharacterized LOC106794138	--	--	Dominant	2.03289	0.144793	1.54598	0.070124	2.88638	0	3.17269	0
EVM0010754	EVM0070287	AT4G17530	RAB1C:RAB GTPase homolog 1C	Os01g0558600	B1064G04.9|RIC1:ras-related protein RIC1	GLYMA_05G064300	LOC100783333:GTP-binding protein YPTM2-like	--	Ras-related protein RABD2c	Dominant	36.4232	1.10457	26.4984	0.749969	18.2276	0.15019	16.6077	0.424306
EVM0025788	EVM0005088	--	--	--	--	--	--	--	--	Under-dominant	0.029175	1.53003	0	0	0	0	0	0
EVM0002776	EVM0027314	--	--	--	--	--	--	N8DT-2	Naringenin 8-dimethylallyltransferase 2, chloroplastic (Precursor)	Dominant	0.338766	0	0.216852	0	0.26106	0	0.276164	0
EVM0037032	EVM0014622	AT3G62890	AT3G62890:Pentatricopeptide repeat (PPR) superfamily protein	Os02g0552100	OJ1004_H01.23:pentatricopeptide repeat-containing protein At3g62890	GLYMA_10G018100	LOC102662618:pentatricopeptide repeat-containing protein At3g62890	PCMP-H82	Pentatricopeptide repeat-containing protein At3g62890	Under-dominant	0.453377	4.89734	0.174271	13.5651	0.122902	0.351825	0.125053	0.744832
EVM0038710	EVM0029800	--	--	--	--	GLYMA_18G052000	LOC100788606:uncharacterized LOC100788606	--	--	Dominant	0.739009	0.1633	0.290499	0.130088	0	0.085681	0.177639	0
EVM0013667	EVM0037086	AT5G34930	AT5G34930:arogenate dehydrogenase	Os06g0709000	arogenate dehydrogenase 2, chloroplastic	GLYMA_05G014000	ADH1:arogenate dehydrogenase 1, chloroplastic-like	TYRAAT1	Arogenate dehydrogenase 1, chloroplastic (Precursor)	Dominant	3.98584	0	2.69356	0.492559	1.70779	0.617973	1.65711	0
EVM0052886	EVM0038163	AT5G62710	AT5G62710:Leucine-rich repeat protein kinase family protein	--	--	GLYMA_05G030100	--	FEI1	LRR receptor-like serine/threonine-protein kinase FEI 1 (Precursor)	Under-dominant	2.99191	5.40034	1.97355	5.02114	0.49113	5.00951	0.828617	2.39602
EVM0062574	EVM0043898	--	--	--	--	--	--	--	Alpha-mannosidase, light subunit {ECO:0000303|PubMed:24221485}	Under-dominant	0	1.77021	0.058414	3.1682	0	2.11617	0	1.11323
EVM0068771	EVM0071752	AT3G50100	SDN1:small RNA degrading nuclease 1	--	--	GLYMA_17G167900	LOC100785565:small RNA degrading nuclease 3-like	SDN1	Small RNA degrading nuclease 1	Dominant	7.66784	0.429132	5.51093	0.707222	2.34236	0.59135	3.49084	0.36436
EVM0024571	EVM0067081	--	--	--	--	--	--	--	--	Under-dominant	0	0.160472	0	0.458153	0	0.226498	0	0.181317
EVM0059558	EVM0029787	--	--	Os01g0649566	unknown	--	--	--	--	Dominant	6.83125	0	4.37648	0	2.09357	0	2.79233	0
EVM0039650	EVM0033437	AT4G15240	AT4G15240:glycosyltransferase (DUF604)	Os08g0137300	OJ1613_G04.24:uncharacterized LOC4344622	GLYMA_13G306100	LOC100779943:uncharacterized LOC100779943	--	--	Under-dominant	0.062288	2.09719	0.033402	1.89486	0	1.45609	0	1.21595
EVM0030504	EVM0059683	--	--	--	--	--	--	--	--	Under-dominant	0	7.92843	0	8.13248	0	6.59118	0	3.7651
EVM0047417	EVM0045715	AT3G23600	AT3G23600:alpha/beta-Hydrolases superfamily protein	Os05g0399100	endo-1,3;1,4-beta-D-glucanase	GLYMA_07G255900	LOC100801591:endo-1,3;1,4-beta-D-glucanase-like	--	Endo-1,3;1,4-beta-D-glucanase (Precursor)	Under-dominant	9.82273	5.36256	7.90231	11.5313	2.66297	15.9167	2.52362	16.6455
EVM0040609	EVM0027173	--	--	--	--	GLYMA_01G232900	--	--	--	Under-dominant	0	4.25734	0	2.38173	0	1.10207	0	0.922341
EVM0058919	EVM0040949	AT1G09155	PP2-B15:phloem protein 2-B15	Os02g0813350	OJ1293_E04.3:F-box protein PP2-B10	GLYMA_10G150400	LOC100794576:F-box protein PP2-B15-like	PP2B15	F-box protein PP2-B15	Dominant	1.88975	0.16936	7.47257	3.99351	0.338931	0	0.154322	0.167156
EVM0022974	EVM0024063	--	--	--	--	--	--	--	--	Under-dominant	0	38.26	0	17.1494	0	12.08	0	10.877
EVM0041167	EVM0012596	AT5G63420	emb2746:RNA-metabolising metallo-beta-lactamase family protein	--	--	GLYMA_17G128500	LOC100814619:ribonuclease J-like	F16M14.18	Trihelix transcription factor GT-3b	Under-dominant	0	0.731705	0.016659	0.661154	0	0.222676	0.512688	0.323726
EVM0061295	EVM0052532	AT4G04630	AT4G04630:senescence regulator (Protein of unknown function, DUF584)	Os05g0531100	uncharacterized LOC4339413	GLYMA_08G317200	LOC100788195:uncharacterized LOC100788195	--	--	Under-dominant	0	5.22826	0	1.16078	1.02356	0.6841	0.762201	1.13357
EVM0025920	EVM0006612	--	--	--	--	--	--	--	--	Under-dominant	0	0.099997	0	0.620939	0	0.557996	0	0.236899
EVM0039526	EVM0039150	AT1G04950	TAFII59:TATA BOX ASSOCIATED FACTOR II 59	Os04g0191000	unknown	GLYMA_08G322700	LOC100799998:transcription initiation factor TFIID subunit 6-like	F13M7.6	Transcription initiation factor TFIID subunit 6	Dominant	5.71039	1.05054	5.08516	0.523726	2.97979	0.828525	3.06761	0.557523
EVM0062436	EVM0038991	--	--	--	--	GLYMA_10G180700	LOC100305927:uncharacterized LOC100305927	ADF1	Actin-depolymerizing factor 1	Under-dominant	0	1.83501	0	2.82176	0	1.80349	0	0.906612
EVM0002448	EVM0038124	--	--	--	--	--	--	--	Protein STRICTOSIDINE SYNTHASE-LIKE 10 {ECO:0000303|PubMed:10777701} (Precursor)	Under-dominant	0	0.512614	0	0.713309	0	0.405533	0	0.513016
EVM0028964	EVM0046495	AT3G58840	PMD1:Tropomyosin-like protein	--	--	GLYMA_02G287000	LOC100781661:peroxisomal and mitochondrial division factor 2-like	--	--	Under-dominant	0	44.2494	0.549743	31.1259	0	17.4175	0	15.5263
EVM0046869	EVM0027442	--	--	--	--	GLYMA_09G054900	LOC100814269:uncharacterized LOC100814269	--	--	Dominant	3.56285	0	2.8931	0	1.45205	0	1.30941	0
EVM0074778	EVM0025717	AT2G26470	AT2G26470:embryonic stem cell-specific 5-hydroxymethylcytosine-binding protein	--	--	GLYMA_08G344800	LOC100806739:putative SOS response-associated peptidase YoqW	--	--	Under-dominant	1.57705	5.30627	1.24181	2.67392	1.31301	1.98697	0.107424	1.95079
EVM0043648	EVM0066651	--	--	--	--	GLYMA_04G144700	--	FRS5	Protein FAR1-RELATED SEQUENCE 5	Under-dominant	0.186488	0.518269	0	0.702215	0.097394	0.535344	0	0.672025
EVM0051602	EVM0055105	AT1G19640	JMT:jasmonic acid carboxyl methyltransferase	Os06g0242000	anthranilate O-methyltransferase 2	GLYMA_02G054200	SABATH2:salicylic acid methyl transferase-like protein	SAMT	Salicylate carboxymethyltransferase	Dominant	6.95861	0.790353	0.582951	0.071159	0	0	0	0
EVM0050843	EVM0029426	--	--	--	--	--	--	RBOHD	Respiratory burst oxidase homolog protein D	Under-dominant	0.095521	5.69003	0.050602	4.50729	0	3.55589	0.079233	3.58548
EVM0020272	EVM0065646	AT3G20300	AT3G20300:extracellular ligand-gated ion channel protein (DUF3537)	--	--	GLYMA_08G321700	LOC100806904:uncharacterized LOC100806904	--	--	Dominant	0.265343	0.036893	0.271788	0	0.077989	0	0	0.011651
EVM0062919	EVM0071596	AT4G22050	AT4G22050:Eukaryotic aspartyl protease family protein	--	--	--	--	--	--	Under-dominant	0	1.60609	0	0.095551	0	0.079769	0	0.035996
EVM0031268	EVM0027470	--	--	--	--	--	--	--	Beta-galactosidase (Precursor)	Under-dominant	0	3.47842	0	2.59133	0	1.65547	0	1.54596
EVM0014690	EVM0008115	--	--	--	--	--	--	AGD8	Probable ADP-ribosylation factor GTPase-activating protein AGD8	Under-dominant	0	41.9741	0	39.7741	0	25.8785	0	25.3827
EVM0006088	EVM0007542	AT1G05385	LPA19:photosystem II 11 kDa protein-like protein	--	--	GLYMA_07G018200	LOC100797323:photosystem II D1 precursor processing protein PSB27-H2, chloroplastic-like	T25N20.4	Photosystem II D1 precursor processing protein PSB27-H2, chloroplastic (Precursor)	Dominant	0.564509	0	0.798568	0	0.33806	0	0.237681	0
EVM0010417	EVM0036975	--	--	--	--	--	--	--	--	Dominant	2.6784	0.094218	3.71706	0.060229	2.16861	0.056286	2.04635	0.096194
EVM0001855	EVM0062698	AT4G01400	AT4G01400:oligomeric golgi complex subunit-like protein	Os05g0548600	pentatricopeptide repeat-containing protein At1g07740, mitochondrial	GLYMA_03G261200	--	At4g01400	Pentatricopeptide repeat-containing protein At4g01400, mitochondrial (Precursor)	Dominant	0.364112	0	0.224099	0	0.153401	0	0.106613	0
EVM0002047	EVM0037968	--	--	--	--	--	--	At1g21780	BTB/POZ domain-containing protein At1g21780	Dominant	6.62126	0	8.77483	0	5.75068	0	5.27583	0
EVM0051633	EVM0033401	--	--	--	--	GLYMA_01G031100	--	--	--	Under-dominant	0	0.502435	0	0.289278	0	0.231639	0	0.167877
EVM0008899	EVM0070451	AT3G52200	LTA3:Dihydrolipoamide acetyltransferase, long form protein	Os06g0499900	P0012H03.4:dihydrolipoyllysine-residue acetyltransferase component 1 of pyruvate dehydrogenase complex, mitochondrial	GLYMA_10G201000	LOC100780758:dihydrolipoyllysine-residue acetyltransferase component 1 of pyruvate dehydrogenase complex, mitochondrial-like	LTA3	Dihydrolipoyllysine-residue acetyltransferase component 1 of pyruvate dehydrogenase complex, mitochondrial (Precursor)	Under-dominant	0	17.7393	0	32.4557	0	23.8786	0	18.4161
EVM0048706	EVM0030956	--	--	--	--	--	--	--	--	Under-dominant	0	2.13666	0	0.998752	0	2.2459	0	2.14097
EVM0053194	EVM0058910	AT5G23810	AAP7:amino acid permease 7	Os04g0470700	probable amino acid permease 7	GLYMA_18G071900	LOC100818535:probable amino acid permease 7	AAP3	Amino acid permease 3	Under-dominant	1.713	1.65444	0	5.05227	0	0.73326	0	0.144459
EVM0070420	EVM0037173	AT3G46220	AT3G46220:E3 UFM1-protein ligase-like protein	--	--	GLYMA_U033300	LOC100810221:E3 UFM1-protein ligase 1 homolog	At3g46220	E3 UFM1-protein ligase 1 homolog	Under-dominant	0	15.5964	0	9.37519	0	5.56989	0	6.39855
EVM0029211	EVM0010466	--	--	--	--	GLYMA_05G180700	--	--	--	Under-dominant	1.51064	0.469293	1.11215	4.08839	0	3.4277	0.067887	3.16742
EVM0064576	EVM0048621	AT5G49760	AT5G49760:Leucine-rich repeat protein kinase family protein	Os11g0245200	probable leucine-rich repeat receptor-like protein kinase At5g49770	GLYMA_07G270800	LOC100811702:probable leucine-rich repeat receptor-like protein kinase At5g49770	At5g49770	Probable leucine-rich repeat receptor-like protein kinase At5g49770 (Precursor)	Dominant	0.231652	0	0.340794	0	0.050997	0	0.073134	0
EVM0065912	EVM0059323	AT1G69530	EXPA1:expansin A1	--	--	GLYMA_17G101300	LOC100811765:agamous-like MADS-box protein AGL65	--	MADS-box transcription factor 16	Dominant	1.98182	2.05149	1.20905	0	0.61473	0	0.642423	0
EVM0045382	EVM0038799	AT4G34050	CCoAOMT1:S-adenosyl-L-methionine-dependent methyltransferases superfamily protein	Os09g0481400	probable caffeoyl-CoA O-methyltransferase At4g26220	GLYMA_01G187700	LOC100799303:S-adenosyl-L-methionine-dependent methyltransferases superfamily protein	CCOMT	Caffeoyl-CoA O-methyltransferase	Dominant	3.74146	0.828494	10.7817	2.0288	11.8678	0	12.9359	0
EVM0007362	EVM0053007	AT3G50710	AT3G50710:F-box/RNI-like/FBD-like domains-containing protein	--	--	GLYMA_08G348900	LOC102665056:FBD-associated F-box protein At4g10400-like	At3g52680	F-box/FBD/LRR-repeat protein At3g52680	Under-dominant	0.593055	3.13933	0.604079	2.78505	0	1.80617	0	1.86097
EVM0070810	EVM0045895	AT2G30050	AT2G30050:transducin family protein / WD-40 repeat family protein	Os03g0831800	protein transport protein SEC13 homolog B	GLYMA_18G092300	LOC100783637:protein transport protein SEC13 homolog B	--	Protein transport protein SEC13 homolog B {ECO:0000305}	Dominant	13.7722	19.6974	8.13938	6.43683	9.69636	2.54529	9.3692	0.54733
EVM0041326	EVM0039744	AT5G08280	HEMC:hydroxymethylbilane synthase	--	--	GLYMA_11G094700	LOC100810357:porphobilinogen deaminase, chloroplastic-like	HEMC	Porphobilinogen deaminase, chloroplastic (Precursor)	Dominant	2.6805	0	3.87781	0	2.68194	0	1.11605	0
EVM0041253	EVM0051736	--	--	--	--	--	--	--	--	Under-dominant	1.19779	7.71517	0.506045	7.10806	0.038005	4.81534	0.427254	6.1314
EVM0059499	EVM0030827	--	--	--	--	--	--	FHY3	Protein FAR-RED ELONGATED HYPOCOTYL 3	Under-dominant	0	14.7261	0	8.75394	0	8.4206	0	8.02125
EVM0035872	EVM0032526	--	--	--	--	--	--	OSJNBa0071I13.11	Plasma membrane ATPase	Under-dominant	0	3.2398	0.758202	3.51534	0.466154	1.29896	0.855911	1.21625
EVM0042396	EVM0065334	AT4G15310	CYP702A3:cytochrome P450, family 702, subfamily A, polypeptide 3	Os04g0570500	cytochrome P450 87A3-like	--	--	OSJNBa0088I22.16	Cytochrome P450 87A3	Under-dominant	0.025022	1.5666	0.087906	0.342807	0	0	0	0
EVM0067475	EVM0062341	AT1G01800	AT1G01800:NAD(P)-binding Rossmann-fold superfamily protein	--	--	--	--	SDR1	(+)-neomenthol dehydrogenase	Under-dominant	0.4292	0.436465	0.61109	7.61832	0	5.09814	0	4.57773
EVM0061502	EVM0056227	AT5G18860	NSH3:inosine-uridine preferring nucleoside hydrolase family protein	--	--	GLYMA_17G021400	LOC100788041:uncharacterized LOC100788041	URH1	Uridine nucleosidase 1	Under-dominant	0.270261	1.2007	0.162496	0.743209	0	0.529807	0.07137	0.201049
EVM0030324	EVM0073624	--	--	--	--	--	--	--	--	Dominant	0.336311	0	0.062985	0	0	0	0	0
EVM0058601	EVM0004793	--	--	--	--	--	--	--	--	Under-dominant	0.316407	13.3925	0.133362	14.3061	0.03962	8.18943	0.279072	5.83627
EVM0027695	EVM0014201	--	--	--	--	--	--	--	--	Under-dominant	0	8.391	0	8.52968	0	5.55004	0	6.46922
EVM0012785	EVM0020799	--	--	--	--	GLYMA_09G120100	--	--	--	Under-dominant	0	8.48559	0	17.1146	0	5.76422	0	4.68496
EVM0071514	EVM0004765	AT4G13510	AMT1;1:ammonium transporter 1;1	Os04g0509600	AMT1|AMT1-1|OsAMT1|OsJ_15423:ammonium transporter 1 member 1	GLYMA_10G132300	GMAMT1.2:ammonium transporter AMT1.2	AMT1-1	Ammonium transporter 1 member 1	Dominant	5.70581	0	2.29	0	0.280506	0	0.147072	0
EVM0012459	EVM0007966	--	--	--	--	--	--	--	--	Under-dominant	0	2.16262	0	1.26393	0	0.568871	0	0.47847
EVM0007425	EVM0035219	--	--	--	--	--	--	--	--	Under-dominant	0	10.0073	0	7.39655	0	5.86923	0	5.01952
EVM0044973	EVM0011686	--	--	--	--	--	--	RPPL1	Putative disease resistance RPP13-like protein 1	Under-dominant	0.534694	2.13319	0.16029	2.25899	0.016831	1.12849	0	0.938939
EVM0073991	EVM0016115	--	--	Os11g0588400	putative disease resistance RPP13-like protein 3	GLYMA_03G046500	LOC100816969:putative disease resistance RPP13-like protein 1	RPPL1	Putative disease resistance RPP13-like protein 1	Dominant	2.49462	0.010379	1.71887	0	0.174295	0.006066	0.20576	0.032307
EVM0025372	EVM0029040	AT3G23980	BLI:BLISTER	--	--	GLYMA_20G079600	LOC100811137:uncharacterized LOC100811137	--	--	Dominant	10.3126	0	9.29342	0	6.9866	0.257378	7.33378	0
EVM0027738	EVM0058924	--	--	--	--	--	--	--	--	Under-dominant	1.38631	27.4382	2.32598	17.8141	1.73189	5.63298	2.40189	6.68722
EVM0049586	EVM0027102	--	--	Os11g0676800	putative disease resistance protein RGA3	GLYMA_07G067200	LOC100819539:putative UDP-rhamnose:rhamnosyltransferase 1	--	Putative UDP-rhamnose:rhamnosyltransferase 1	Dominant	0.036572	0	0.303099	0	0	0	0	0
EVM0039303	EVM0037586	AT4G11060	MTSSB:mitochondrially targeted single-stranded DNA binding protein	--	--	GLYMA_10G149700	LOC100792996:single-stranded DNA-binding protein, mitochondrial	At4g11060	Single-stranded DNA-binding protein, mitochondrial (Precursor)	Under-dominant	0	2.73575	0	2.3468	0	1.83259	0	1.47938
EVM0024394	EVM0015266	AT4G32785	unknown	Os01g0231600	VAN3-binding protein-like	--	--	--	--	Under-dominant	0	2.15793	0	3.79324	0	1.96839	0	1.47012
EVM0001918	EVM0069987	--	--	--	--	GLYMA_05G059400	LOC100527390:putative peroxisome biogenesis protein 19	PEX19-1	Peroxisome biogenesis protein 19-1 (Precursor)	Under-dominant	0	8.57669	0	8.75023	0	5.35666	0	4.5841
EVM0033092	EVM0039146	--	--	--	--	--	--	FRS5	Protein FAR1-RELATED SEQUENCE 5	Under-dominant	0	3.14222	0	2.45108	0	1.24461	0	1.04029
EVM0008830	EVM0002950	--	--	--	--	GLYMA_03G077400	LOC100800964:TMV resistance protein N-like	N	TMV resistance protein N	Under-dominant	0.060763	0.13753	0.059774	0.769133	0	0.203278	0	0.125833
EVM0037301	EVM0072857	--	--	--	--	--	--	UBP12	Ubiquitin carboxyl-terminal hydrolase 12	Under-dominant	0	11.0763	0	6.59118	0	2.97371	0	4.09886
EVM0019316	EVM0062396	AT5G33370	AT5G33370:GDSL-like Lipase/Acylhydrolase superfamily protein	Os02g0617400	OJ1014_H03.11:GDSL esterase/lipase At5g33370	GLYMA_04G109900	LOC100816078:GDSL esterase/lipase At5g33370-like	At5g33370	GDSL esterase/lipase At5g33370 (Precursor)	Under-dominant	7.25008	5.52889	0.098668	0.097764	0	0.441939	0.061065	0.038787
EVM0041914	EVM0050459	AT3G22970	AT3G22970:hypothetical protein (DUF506)	Os07g0181500	OJ1014_E09.37:uncharacterized LOC9268726	GLYMA_02G143100	LOC100781835:uncharacterized LOC100781835	--	--	Dominant	57.1497	8.22001	39.5702	13.0418	18.4864	3.96324	15.9376	4.25694
EVM0055809	EVM0018249	--	--	--	--	--	--	POLD1	DNA polymerase delta catalytic subunit	Under-dominant	0	5.95847	0	2.88096	0	1.86949	0	2.10863
EVM0032695	EVM0065666	AT2G31290	AT2G31290:Ubiquitin carboxyl-terminal hydrolase family protein	Os01g0293200	protein ROOT PRIMORDIUM DEFECTIVE 1	GLYMA_10G225700	LOC100814115:protein ROOT PRIMORDIUM DEFECTIVE 1	RPD1	Protein ROOT PRIMORDIUM DEFECTIVE 1	Dominant	9.97193	2.00686	9.08212	1.75893	4.41049	0.749534	3.80868	0.151518
EVM0040687	EVM0017601	--	--	--	--	GLYMA_03G124800	--	At2g19230	Putative leucine-rich repeat receptor-like serine/threonine-protein kinase At2g19230 (Precursor)	Under-dominant	0.088946	13.0007	0	6.26201	0	6.07338	0	4.96223
EVM0067114	EVM0001068	--	--	--	--	--	--	--	--	Under-dominant	1.47876	12.6086	1.20346	10.1326	0.345871	6.3742	0.849597	6.04073
EVM0041871	EVM0039622	--	--	--	--	--	--	F14L17.13	UDP-galactose/UDP-glucose transporter 3	Under-dominant	0	20.0502	0	26.0671	0	18.3438	0	21.7272
EVM0066980	EVM0040147	AT2G32630	AT2G32630:Pentatricopeptide repeat (PPR-like) superfamily protein	--	--	GLYMA_19G000100	--	At2g32630	Pentatricopeptide repeat-containing protein At2g32630	Under-dominant	0	1.66615	0	1.65158	0	0.731187	0	0.893041
EVM0074781	EVM0004924	--	--	--	--	--	--	--	--	Under-dominant	0.009631	3.57326	0	3.1004	0	1.29809	0	1.43534
EVM0023965	EVM0021962	--	--	--	--	--	--	--	--	Under-dominant	0	1.96926	0	1.83656	0.168419	1.24488	0	1.05785
EVM0031866	EVM0049974	AT5G02050	AT5G02050:Mitochondrial glycoprotein family protein	Os01g0143300	uncharacterized protein At2g39795, mitochondrial	GLYMA_18G187800	LOC100790011:uncharacterized protein At2g39795, mitochondrial-like	At2g39795	Uncharacterized protein At2g39795, mitochondrial (Precursor)	Under-dominant	0.007324	0.746902	0.176951	0.613322	0	0.157061	0	0.033272
EVM0017672	EVM0018177	--	--	--	--	GLYMA_05G059400	LOC100527390:putative peroxisome biogenesis protein 19	PEX19-1	Peroxisome biogenesis protein 19-1 (Precursor)	Under-dominant	2.48329	11.0325	1.31523	10.9842	0	6.23669	1.21723	7.26146
EVM0072629	EVM0063200	--	--	Os12g0215950	receptor-like protein 12	GLYMA_07G080600	LOC100805833:receptor-like protein 12	RLP12	Receptor-like protein 12 (Precursor)	Under-dominant	0	0.657634	0	0.136813	0.024145	0.173039	0	0.130471
EVM0000038	EVM0006489	AT5G01010	AT5G01010:retinal-binding protein	Os04g0532100	salutaridine reductase	GLYMA_07G074600	LOC100807079:(+)-neomenthol dehydrogenase-like	SDR1	(+)-neomenthol dehydrogenase	Under-dominant	0.422956	0.765165	0	19.8806	0	25.9497	0	10.0421
EVM0053019	EVM0051431	AT2G37770	ChlAKR:NAD(P)-linked oxidoreductase superfamily protein	--	--	GLYMA_01G102600	LOC100801791:aldo-keto reductase family 4 member C9	AKR4C9	Aldo-keto reductase family 4 member C9	Under-dominant	11.4649	19.6838	0	12.0835	0	7.02598	0.487086	7.30511
EVM0058525	EVM0006611	AT2G45460	AT2G45460:SMAD/FHA domain-containing protein	--	--	GLYMA_18G221900	LOC100807844:uncharacterized protein PFB0145c-like	--	--	Dominant	4.03466	0.20615	3.47632	0.318374	1.75866	0.18073	1.68267	0.113895
EVM0010155	EVM0034770	AT4G27190	AT4G27190:NB-ARC domain-containing disease resistance protein	Os09g0311600	P0023E10.2:probable disease resistance protein At5g63020	GLYMA_06G256300	LOC100814903:probable disease resistance protein At4g27220	At4g27190	Disease resistance protein At4g27190	Under-dominant	2.15119	1.10696	3.60631	0.276554	0	0.025082	0	0.060348
EVM0057094	EVM0030938	--	--	--	--	--	--	FRS5	Protein FAR1-RELATED SEQUENCE 5	Under-dominant	0	0.168825	0	0.05234	0	0	0	0.019322
EVM0014806	EVM0024321	--	--	--	--	--	--	--	--	Under-dominant	0.394611	4.30405	0.029332	3.05503	0	1.58072	0	1.63033
EVM0041032	EVM0038180	AT1G61300	AT1G61300:LRR and NB-ARC domains-containing disease resistance protein	Os06g0707733	putative disease resistance protein RGA3	GLYMA_07G066600	LOC100305432:protein kinase family protein	RPPL1	Putative disease resistance RPP13-like protein 1	Dominant	1.36895	0.02405	0.068632	0.013788	0.238248	0.003542	0.147723	0.006164
EVM0051905	EVM0056835	AT5G56950	NAP1;3:nucleosome assembly protein 1;3	--	--	GLYMA_09G064400	LOC100783783:nucleosome assembly protein 1;3-like	OsJ_27598	Probable LL-diaminopimelate aminotransferase, chloroplastic (Precursor)	Dominant	8.00008	0	6.99706	0	4.22408	0	3.83148	0
EVM0012468	EVM0072640	AT1G32130	IWS1:Transcription elongation factor (TFIIS) family protein	--	--	GLYMA_01G012500	LOC100812819:transcription factor IWS1-like	--	--	Under-dominant	0	68.8023	0	54.2658	0	46.8203	0	45.133
EVM0025931	EVM0070377	--	--	--	--	--	--	--	--	Under-dominant	0	10.8982	0	9.98013	0	5.31391	0	5.19501
EVM0033958	EVM0023690	--	--	--	--	--	--	B3GALT9	Probable beta-1,3-galactosyltransferase 9	Dominant	5.33953	0	7.76177	0	2.53051	0	3.54169	0
EVM0011469	EVM0009729	AT5G15940	AT5G15940:NAD(P)-binding Rossmann-fold superfamily protein	--	--	GLYMA_06G126500	LOC100816309:dehydrogenase/reductase SDR family member on chromosome X	--	(-)-isopiperitenone reductase	Dominant	6.46485	0.902289	5.20198	0.566527	4.58619	0	4.43529	0
EVM0001134	EVM0061123	--	--	Os04g0565200	cis-zeatin O-glucosyltransferase 1	GLYMA_10G107900	LOC100791957:zeatin O-glucosyltransferase-like	ZOG1	Zeatin O-glucosyltransferase	Under-dominant	0.219431	3.67328	0.845682	2.19013	0.666743	0.095979	0.181027	0.153574
EVM0059411	EVM0037774	AT5G01230	AT5G01230:S-adenosyl-L-methionine-dependent methyltransferases superfamily protein	--	--	GLYMA_15G073500	LOC100809923:putative tRNA (cytidine(32)/guanosine(34)-2'-O)-methyltransferase	--	--	Under-dominant	0	18.5889	0.040651	19.9621	0.604345	5.91305	0	5.90689
EVM0058065	EVM0000673	AT3G02490	AT3G02490:Pentatricopeptide repeat (PPR) superfamily protein	--	--	GLYMA_18G278400	LOC100798825:pentatricopeptide repeat-containing protein At3g02490, mitochondrial-like	At3g02490	Pentatricopeptide repeat-containing protein At3g02490, mitochondrial (Precursor)	Dominant	3.65185	0	5.33475	0	0	0	0.344487	0
EVM0026426	EVM0019153	AT2G21250	AT2G21250:NAD(P)-linked oxidoreductase superfamily protein	--	--	GLYMA_12G036700	LOC100806500:NADP-dependent D-sorbitol-6-phosphate dehydrogenase-like	S6PDH	NADP-dependent D-sorbitol-6-phosphate dehydrogenase	Dominant	3.896	0.314241	3.81961	0.91051	3.02015	0.85067	3.4847	2.23029
EVM0028413	EVM0033322	--	--	--	--	--	--	--	--	Under-dominant	1.15487	14.8365	0.745069	8.48578	1.21777	8.05026	0.271318	7.96519
EVM0037328	EVM0008060	--	--	--	--	--	--	At1g48120	Serine/threonine-protein phosphatase 7 long form homolog	Under-dominant	0	2.07543	0	1.3317	0	0.510106	0	0.421529
EVM0059921	EVM0037289	--	--	Os04g0675000	uncharacterized LOC4337385	GLYMA_09G164300	LOC100798960:uncharacterized LOC100798960	--	--	Dominant	5.63544	0	8.00069	0	1.89188	0.509648	1.23793	0.168491
EVM0042769	EVM0028490	--	--	Os11g0212000	putative disease resistance protein RGA1	--	--	RPPL1	Putative disease resistance RPP13-like protein 1	Under-dominant	0	0.599423	0.043661	0.532766	0.058111	0.229798	0	0.11293
EVM0058722	EVM0004303	--	--	--	--	--	--	F5J6.24	Homoserine kinase (Precursor)	Dominant	0.17273	0	0.89043	0	0.196602	0	0.104166	0
EVM0061025	EVM0029159	--	--	--	--	--	--	--	--	Under-dominant	9.9e-05	6.19465	0.000522	4.9644	0.00521	2.47519	0.087626	2.40564
EVM0001543	EVM0034112	AT3G57650	LPAT2:lysophosphatidyl acyltransferase 2	Os11g0637800	1-acyl-sn-glycerol-3-phosphate acyltransferase PLS1	GLYMA_19G142500	LOC100792858:1-acyl-sn-glycerol-3-phosphate acyltransferase 2	F15B8.160	1-acyl-sn-glycerol-3-phosphate acyltransferase 2	Dominant	1.68666	0.042473	2.75397	0	3.01333	0	3.87814	0.209827
EVM0029597	EVM0062759	--	--	--	--	--	--	RPPL1	Putative disease resistance RPP13-like protein 1	Dominant	3.2663	0	4.05916	0	2.25876	0	2.16124	0
EVM0062817	EVM0039136	--	--	--	--	--	--	--	--	Dominant	1.07747	0	0.508187	0	0.508481	0	0.241236	0
EVM0023339	EVM0044356	AT3G53650	AT3G53650:Histone superfamily protein	Os01g0839500	H2B.11|OsJ_003922|P0408C03.7:histone H2B.11	GLYMA_19G173400	LOC100500314:histone superfamily protein	--	--	Under-dominant	0	241.719	0	217.228	0	79.4525	0	70.0128
EVM0030140	EVM0033747	--	--	--	--	GLYMA_02G173800	LOC102661158:uncharacterized LOC102661158	At3g61360	Pentatricopeptide repeat-containing protein At3g61360	Under-dominant	0	4.26695	0	3.92882	0	4.2311	0	2.60024
EVM0002955	EVM0011807	AT2G46160	AT2G46160:RING/U-box superfamily protein	Os05g0526600	RING-H2 finger protein ATL67	GLYMA_07G062800	--	ATL68	RING-H2 finger protein ATL68	Under-dominant	0	0.713202	0	0.687166	0	0.196502	0	0.320981
EVM0008234	EVM0028985	--	--	--	--	--	--	--	--	Under-dominant	0	0.844542	0	0.610475	0	0.018716	0	0.268342
EVM0072670	EVM0021968	AT5G23250	AT5G23250:Succinyl-CoA ligase, alpha subunit	--	--	GLYMA_16G213200	LOC100815484:probable succinyl-CoA ligase [ADP-forming] subunit alpha, mitochondrial	SCOA	Succinyl-CoA ligase [ADP-forming] subunit alpha-1, mitochondrial (Precursor)	Dominant	72.7158	14.3035	26.0422	4.24101	18.4832	0.801907	14.7977	0.265496
EVM0039434	EVM0000998	AT1G69500	CYP704B1:cytochrome P450, family 704, subfamily B, polypeptide 1	Os10g0525000	cytochrome P450 704C1	GLYMA_07G083300	LOC100789049:cytochrome P450 704C1	CYP704C1	Cytochrome P450 704C1	Dominant	4.57246	0	6.5292	0	0	0	0	0
EVM0061976	EVM0000814	--	--	--	--	GLYMA_15G247600	LOC100807425:probable disease resistance protein At1g61180	--	--	Under-dominant	0	1.26314	0	0.279838	0	0.195749	0	0.022724
EVM0052274	EVM0038926	--	--	--	--	GLYMA_12G179700	LOC100806486:lysosomal Pro-X carboxypeptidase-like	--	--	Under-dominant	0	6.55106	0	9.56463	0	3.48892	0	4.50242
EVM0030206	EVM0067886	--	--	Os04g0621500	disease resistance protein RGA2	--	--	RPPL1	Putative disease resistance RPP13-like protein 1	Under-dominant	0.078884	0.188602	0	0.412587	0.012046	0.1451	0.01304	0.0835
EVM0032004	EVM0063356	AT3G49530	NAC062:NAC domain containing protein 62	--	--	GLYMA_07G047900	LOC100778190:NAC domain-containing protein 69-like	--	NAC domain-containing protein 86 {ECO:0000312|EMBL:AED92405.1}	Dominant	6.0951	0	3.78431	0	0.406349	0	0.164611	0.037583
EVM0050083	EVM0010888	--	--	Os02g0286850	unknown	GLYMA_08G301800	--	RPPL1	Putative disease resistance RPP13-like protein 1	Under-dominant	1.99729	20.7988	1.67108	11.2479	0.919331	13.2155	0.854054	19.4279
EVM0062848	EVM0064207	--	--	--	--	--	--	--	--	Under-dominant	0	3.60131	0	2.0738	0	1.01049	0	2.4285
EVM0009117	EVM0073776	AT5G03730	CTR1:Protein kinase superfamily protein	Os02g0527600	P0475F05.7:serine/threonine-protein kinase CTR1	GLYMA_02G165800	LOC100807496:serine/threonine-protein kinase CTR1-like	CTR1	Serine/threonine-protein kinase CTR1	Dominant	12.7161	0	14.0047	0	6.03335	0	6.08598	0
EVM0045183	EVM0031464	--	--	--	--	--	--	PCMP-H64	Pentatricopeptide repeat-containing protein At1g04840	Under-dominant	0	0.601703	0	0.444653	0	0.107751	0	0.137512
EVM0024374	EVM0003892	AT1G01940	AT1G01940:Cyclophilin-like peptidyl-prolyl cis-trans isomerase family protein	--	--	GLYMA_01G144800	GMCYP42:peptidyl-prolyl cis-trans isomerase GmCYP42	CYP18-1	Peptidyl-prolyl cis-trans isomerase CYP18-1	Under-dominant	5.80493	14.6338	1.83151	15.0522	2.64139	8.6495	2.57043	7.10211
EVM0058426	EVM0015403	AT3G49530	NAC062:NAC domain containing protein 62	--	--	GLYMA_07G047900	LOC100778190:NAC domain-containing protein 69-like	--	NAC domain-containing protein 86 {ECO:0000312|EMBL:AED92405.1}	Dominant	5.73541	0.045613	3.58109	0.08629	0.436646	0.26818	0.070745	0.119291
EVM0011119	EVM0059350	AT1G63810	AT1G63810:nucleolar protein	--	--	GLYMA_11G068600	LOC100776157:nucleolar protein 6-like	--	--	Dominant	1.63666	0	1.998	0	1.82967	0	1.60461	0
EVM0022276	EVM0048033	AT3G63140	CSP41A:chloroplast stem-loop binding protein of 41 kDa	Os07g0212200	OJ1664_D08.107:chloroplast stem-loop binding protein of 41 kDa a, chloroplastic	GLYMA_02G147300	LOC100795966:chloroplast stem-loop binding protein of 41 kDa a, chloroplastic	CSP41A	Chloroplast stem-loop binding protein of 41 kDa a, chloroplastic (Precursor)	Under-dominant	0	0.129256	0	0.785652	0	0.39431	0	0.0552
EVM0007010	EVM0049080	AT5G09640	SCPL19:serine carboxypeptidase-like 19	Os11g0643400	serine carboxypeptidase-like 2	GLYMA_03G070300	LOC100780069:serine carboxypeptidase-like 11	F17I14.170	Serine carboxypeptidase-like 19 chain B (Precursor)	Under-dominant	0	0.316687	0.100007	0.444936	0.46333	0.411354	0.584372	0.386457
EVM0037422	EVM0071211	AT1G63810	AT1G63810:nucleolar protein	Os12g0166500	nucleolar protein 6	GLYMA_11G068600	LOC100776157:nucleolar protein 6-like	--	--	Under-dominant	0	4.59678	0	2.52206	0	1.66936	0	2.46967
EVM0023197	EVM0019403	--	--	Os03g0566700	putative disease resistance RPP13-like protein 1	GLYMA_03G034500	LOC102668720:putative disease resistance RPP13-like protein 1	At3g14460	Putative disease resistance protein At3g14460	Dominant	0.194959	0	0.216256	0	0	0	0.083914	0
EVM0068614	EVM0045448	AT2G42010	PLDBETA1:phospholipase D beta 1	Os07g0260400	phospholipase D delta	GLYMA_02G093500	LOC100791059:phospholipase D gamma 1-like	PLDBETA1	Phospholipase D beta 1	Under-dominant	0.054546	4.71041	0.320907	3.83871	0.105062	2.7894	0.049631	2.6433
EVM0073433	EVM0001117	--	--	--	--	--	--	--	--	Under-dominant	0	8.43158	0	2.05238	0	1.46831	0	1.11628
EVM0017422	EVM0059197	--	--	--	--	--	--	--	--	Under-dominant	0	16.7193	0	9.07983	0	13.0047	0	7.94366
EVM0032597	EVM0044675	AT1G03905	ABCI19:P-loop containing nucleoside triphosphate hydrolases superfamily protein	Os02g0810300	OJ1116_E04.3:ABC transporter I family member 19	GLYMA_13G124700	LOC100788503:ABC transporter I family member 21	F21M11.17	ABC transporter I family member 19	Under-dominant	3.74116	6.02672	3.38227	3.30561	0.039672	1.85606	0.121654	1.26526
EVM0068316	EVM0034627	--	--	Os08g0178300	OJ1120_C08.24-1|OJ1120_C08.24-2:BUD13 homolog	GLYMA_07G070900	LOC100783213:BUD13 homolog	--	--	Dominant	0.453366	0	0.716632	0	0.173903	0	0.063787	0
EVM0068394	EVM0021719	AT5G35930	AT5G35930:AMP-dependent synthetase and ligase family protein	Os06g0111600	putative acyl-activating enzyme 19	GLYMA_03G021000	LOC100820175:putative acyl-activating enzyme 19	At5g35930	Putative acyl-activating enzyme 19	Dominant	2.57467	0.779723	3.03162	0.416774	1.15669	0.11122	1.46207	0.064148
EVM0028500	EVM0024476	--	--	--	--	--	--	--	--	Under-dominant	0	1.88312	0	1.67866	0	1.58358	0	1.12737
EVM0067119	EVM0058816	--	--	--	--	--	--	--	--	Under-dominant	1.47523	0.977551	4.12547	4.918	0.048032	3.58184	0	1.54575
EVM0057082	EVM0056654	AT1G48370	YSL8:YELLOW STRIPE like 8	Os04g0674600	OsJ_015875|YSL10|osysl10:probable metal-nicotianamine transporter YSL10	GLYMA_16G212900	LOC100814953:probable metal-nicotianamine transporter YSL7	YSL7	Probable metal-nicotianamine transporter YSL7	Dominant	27.1333	0.59594	34.4379	0.096633	2.92835	0	3.10041	0.023898
EVM0003469	EVM0063371	AT1G02850	BGLU11:beta glucosidase 11	Os05g0366000	BGLU21|Os5bglu21|OsJ_18259:beta-glucosidase 21	GLYMA_02G018700	HIUHase:hydroxyisourate hydrolase	HIUH	Hydroxyisourate hydrolase (Precursor)	Under-dominant	0	12.3689	0.011165	3.24623	0	0.25321	0	0.031529
EVM0052107	EVM0011168	--	--	--	--	GLYMA_15G259600	LOC100794678:uncharacterized LOC100794678	CHLG	Chlorophyll synthase, chloroplastic (Precursor)	Under-dominant	0.063055	4.10339	0.097718	9.39747	0.104047	9.50314	0.045295	8.5531
EVM0046465	EVM0052710	--	--	Os10g0131100	unknown	GLYMA_13G190400	LOC100818432:putative disease resistance protein At3g14460	RPPL1	Putative disease resistance RPP13-like protein 1	Dominant	0.623835	0.016228	0.862611	0.045528	0.510649	0.017198	0.110889	0
EVM0059201	EVM0031703	AT1G01060	LHY:Homeodomain-like superfamily protein	--	--	GLYMA_07G048500	LCL4:LHY1/CCA1-like protein	LHY	Protein LHY	Dominant	7.84556	3.23678	5.91175	4.19125	6.11416	1.32299	4.20596	1.85694
EVM0072330	EVM0074368	--	--	--	--	--	--	--	--	Under-dominant	0	2.89568	0	1.28766	0	0.375367	0	0.602885
EVM0004296	EVM0013676	AT5G01780	AT5G01780:2-oxoglutarate-dependent dioxygenase family protein	Os03g0816500	alpha-ketoglutarate-dependent dioxygenase AlkB	GLYMA_01G129600	LOC100818496:uncharacterized LOC100818496	At1g11780	Alpha-ketoglutarate-dependent dioxygenase alkB	Dominant	0.8549	0.40009	1.27966	0.593714	1.38418	0	1.23138	0.150601
EVM0052636	EVM0070230	AT5G54970	AT5G54970:hypothetical protein	--	--	GLYMA_13G308800	LOC102662688:uncharacterized LOC102662688	OSJNBa0077J17.3	Chlorophyll synthase, chloroplastic (Precursor)	Dominant	7.40944	0.14062	2.02684	0.954824	2.97423	1.24485	3.61452	1.5871
EVM0015501	EVM0008518	AT2G22420	AT2G22420:Peroxidase superfamily protein	Os03g0339300	peroxidase 70	GLYMA_01G130500	LOC100812820:peroxidase P7-like	PNC1	Cationic peroxidase 1 (Precursor)	Under-dominant	0	0.599707	0	0.958023	0	0.34042	0	0.290339
EVM0051967	EVM0000400	--	--	--	--	--	--	F12C20.5	ABC transporter G family member 32	Dominant	0.339259	0	0.106278	0	0	0	0	0
EVM0029379	EVM0071040	AT1G19100	DMS11:Histidine kinase-, DNA gyrase B-, and HSP90-like ATPase family protein	--	--	GLYMA_17G087900	LOC100779850:MORC family CW-type zinc finger protein 3-like	--	--	Dominant	0.924757	0	0.841633	0.129579	1.52587	0	1.00757	0
EVM0067830	EVM0066472	AT1G64510	AT1G64510:Translation elongation factor EF1B/ribosomal protein S6 family protein	Os03g0843400	30S ribosomal protein S6 alpha, chloroplastic	GLYMA_05G218900	--	RPS6	30S ribosomal protein S6 alpha, chloroplastic (Precursor)	Dominant	6.61986	0	3.10007	1.96692	1.90349	0.163525	1.50155	0.829144
EVM0015228	EVM0069638	AT2G28930	PK1B:protein kinase 1B	--	--	GLYMA_01G098400	LOC100795058:protein kinase APK1B, chloroplastic-like	APK1A	Protein kinase APK1A, chloroplastic (Precursor)	Dominant	10.7654	0	8.99257	0	2.91984	0	3.08843	0
EVM0070512	EVM0008759	--	--	--	--	--	--	--	Microtubule-associated protein 70-5	Under-dominant	0	25.7992	0	38.2513	0	7.97118	0.063855	7.18921
EVM0044174	EVM0053960	AT4G28520	CRU3:cruciferin 3	--	--	GLYMA_10G037100	GY4:glycinin G4	GY4	Glycinin B3 subunit (Precursor)	Under-dominant	0.455954	6.0821	29.2665	340.665	24.0913	284.514	25.1153	255.024
EVM0038538	EVM0028162	--	--	Os04g0619000	NAC domain-containing protein 21/22	GLYMA_10G037700	LOC100783645:NAC domain-containing protein 21/22-like	--	NAC domain-containing protein 21/22	Dominant	0.857518	0	0.232309	0	0.475714	0	0.132323	0
EVM0037924	EVM0031101	--	--	--	--	--	--	--	--	Under-dominant	0	2.60028	0	2.08221	0	0.798519	0	1.24484
EVM0026725	EVM0047773	AT5G47430	AT5G47430:DWNN domain, a CCHC-type zinc finger	--	--	GLYMA_05G061500	LOC100798536:uncharacterized LOC100798536	--	--	Under-dominant	0.421288	9.67404	0.416126	3.15714	0.317151	1.88891	0.249835	1.52981
EVM0012664	EVM0049548	--	--	--	--	GLYMA_03G066600	LOC100809492:aldo-keto reductase family protein	AKR4C9	Aldo-keto reductase family 4 member C9	Under-dominant	0.153483	11.1199	0.216571	9.60478	0.2816	8.24261	0.647924	7.5305
EVM0009564	EVM0065362	--	--	--	--	--	--	At4g19050	Putative disease resistance protein At4g19050	Under-dominant	0	3.83306	0	0.434712	0	0.101792	0	0.043952
EVM0011220	EVM0008651	AT2G02955	MEE12:maternal effect embryo arrest 12	--	--	GLYMA_11G111300	LOC100789168:TATA box-binding protein-associated factor RNA polymerase I subunit B	T17M13	TATA box-binding protein-associated factor RNA polymerase I subunit B	Under-dominant	0.317284	10.8544	0.100036	13.9819	0.177103	6.99958	0.095484	6.562
EVM0066465	EVM0046183	--	--	--	--	GLYMA_03G124800	--	At4g22030	Probable F-box protein At4g22030	Under-dominant	0	3.38256	0	3.89803	0	3.28575	0	2.84105
EVM0032190	EVM0060959	--	--	--	--	--	--	At4g03415	Probable protein phosphatase 2C 52	Dominant	8.96572	0	6.49285	0	2.92384	0	3.10543	0
EVM0039930	EVM0000295	--	--	--	--	GLYMA_07G077700	LOC100797322:uncharacterized LOC100797322	At4g27220	Probable disease resistance protein At4g27220	Dominant	5.48278	0.682256	5.58667	0.616441	2.92851	0.01024	4.17923	0.030412
EVM0002949	EVM0045281	AT3G07770	Hsp89.1:HEAT SHOCK PROTEIN 89.1	Os08g0487800	heat shock protein 90-5, chloroplastic	GLYMA_14G007700	LOC100806710:HSP90 superfamily protein	--	Endoplasmin homolog (Precursor)	Dominant	5.52618	0.799576	14.6694	5.28438	6.61345	2.5537	5.19344	0.470144
EVM0059846	EVM0023619	--	--	--	--	--	--	MTG10.3	Auxin response factor 2	Under-dominant	0	4.37128	0	3.7237	0	3.81757	0	2.94331
EVM0039683	EVM0050362	--	--	--	--	GLYMA_18G208800	LOC100792833:probable WRKY transcription factor 33	WRKY33	Probable WRKY transcription factor 33	Dominant	0.872776	0.332736	0.322083	0.164914	2.92331	0.076521	7.19041	0.933257
EVM0049121	EVM0053527	--	--	--	--	GLYMA_09G153200	LOC100802863:ATP-dependent Clp protease ATP-binding subunit CLPT1, chloroplastic-like	--	--	Under-dominant	0	2.81745	0	2.0888	0	0.900598	0	0.934027
EVM0037130	EVM0007522	AT5G08490	SLG1:Tetratricopeptide repeat (TPR)-like superfamily protein	Os02g0290000	OJ1756_H07.55:putative pentatricopeptide repeat-containing protein At5g08490	GLYMA_06G161600	LOC100783369:putative pentatricopeptide repeat-containing protein At5g08490	PCMP-E32	Putative pentatricopeptide repeat-containing protein At5g08490	Under-dominant	0.001018	0.275868	0.003591	0.180777	0.003468	0.149901	0.000231	0.089893
EVM0040364	EVM0037355	AT5G27220	AT5G27220:Frigida-like protein	Os04g0158400	myosin-9-like	GLYMA_12G015800	LOC100782802:golgin subfamily A member 6-like protein 22	FRL3	FRIGIDA-like protein 3	Under-dominant	1.23939	0.36299	1.72774	2.83142	0.178791	1.90637	0.136456	1.20864
EVM0017944	EVM0074326	AT4G20970	AT4G20970:basic helix-loop-helix (bHLH) DNA-binding superfamily protein	--	--	GLYMA_12G114300	LOC100817883:transcription factor bHLH36-like	MIO24.9	Transcription factor bHLH36	Dominant	0.892639	0	1.03919	0	0.935489	0	1.89234	0
EVM0024746	EVM0020480	--	--	Os08g0208400	uncharacterized LOC4344943	--	--	--	--	Dominant	7.62098	0.087074	6.62057	0.556126	3.94167	0.048555	4.13161	0.337581
EVM0063662	EVM0018848	--	--	--	--	GLYMA_03G077700	--	--	Disease resistance protein RPS4 {ECO:0000303|PubMed:19519800}	Dominant	0.676407	0	2.22825	0	0.063177	0	0.025981	0
EVM0030972	EVM0061357	AT2G46420	AT2G46420:helicase with zinc finger protein	--	--	GLYMA_16G025500	LOC100809603:uncharacterized LOC100809603	--	--	Dominant	14.4941	0	10.2517	0	11.7648	0	10.4761	0
EVM0005782	EVM0009545	--	--	--	--	--	--	At1g48120	Serine/threonine-protein phosphatase 7 long form homolog	Dominant	0.016281	0	0.362848	0	0.679826	0	0	0
EVM0051506	EVM0048372	--	--	--	--	--	--	--	Protein root UVB sensitive 5 {ECO:0000303|PubMed:19515790}	Dominant	2.37978	0.948843	1.2267	0	1.18826	0	2.09364	0
EVM0062490	EVM0029403	AT3G10150	PAP16:purple acid phosphatase 16	Os01g0941800	probable inactive purple acid phosphatase 16	GLYMA_02G192200	LOC100803047:probable inactive purple acid phosphatase 16	PAP16	Probable inactive purple acid phosphatase 16 (Precursor)	Dominant	0.680029	0	0.274113	0	0.10388	0	0.030964	0
EVM0005429	EVM0029068	--	--	Os03g0566700	putative disease resistance RPP13-like protein 1	--	--	RPPL1	Putative disease resistance RPP13-like protein 1	Dominant	1.25961	0.099352	1.33718	0.53757	0.55847	1.05149	0.509691	0.681174
EVM0054785	EVM0005532	AT2G33205	AT2G33205:Serinc-domain containing serine and sphingolipid biosynthesis protein	--	--	GLYMA_20G078900	LOC100809533:probable serine incorporator	--	--	Under-dominant	0	46.7598	0	25.1307	0	34.853	0	29.9743
EVM0045647	EVM0007985	AT3G51780	BAG4:BCL-2-associated athanogene 4	Os06g0126500	BAG family molecular chaperone regulator 3	GLYMA_03G051600	LOC100804846:BAG family molecular chaperone regulator 4-like	BAG4	BAG family molecular chaperone regulator 4	Dominant	10.2335	0.784463	6.09628	4.14776	2.71079	3.01127	1.62246	2.37119
EVM0071069	EVM0013767	AT4G21410	CRK29:cysteine-rich RLK (RECEPTOR-like protein kinase) 29	Os07g0628900	putative receptor-like protein kinase At4g00960	GLYMA_20G137200	LOC100784215:uncharacterized LOC100784215	CRK29	Cysteine-rich receptor-like protein kinase 29 (Precursor)	Dominant	0.070308	0	0.183508	0	0.026669	0	0.045587	0.02012
EVM0060953	EVM0074729	--	--	--	--	--	--	T1B9.18	Callose synthase 9	Dominant	0.198363	0	0	0	1.14973	0	0.579164	0
EVM0014911	EVM0008226	--	--	--	--	--	--	IQD1	Protein IQ-DOMAIN 1	Under-dominant	0	8.73999	0	5.40326	0	2.70555	0	2.17903
EVM0071481	EVM0018084	AT1G48300	DGAT3:diacylglycerol acyltransferase	--	--	GLYMA_17G041600	LOC100527582:thioredoxin (TRX)-like superfamily protein	--	--	Under-dominant	2.42657	4.68781	3.46961	6.22167	0.293669	5.02689	0.210091	3.7637
EVM0015921	EVM0025138	AT3G49400	AT3G49400:Transducin/WD40 repeat-like superfamily protein	Os01g0702400	uncharacterized LOC4326934	GLYMA_10G094100	--	--	Probable transmembrane ascorbate ferrireductase 4	Under-dominant	6.21374	46.3698	5.98645	35.5345	3.24142	22.0216	3.24278	24.2803
EVM0045598	EVM0063029	AT3G09210	PTAC13:plastid transcriptionally active 13	--	--	GLYMA_01G109100	LOC100815839:uncharacterized LOC100815839	--	--	Dominant	2.38902	0.503496	2.977	0.1374	1.83152	0.08853	1.6154	0.105787
EVM0069595	EVM0030045	AT2G18760	CHR8:chromatin remodeling 8	--	--	--	--	--	Protein CHROMATIN REMODELING 8 {ECO:0000303|PubMed:16547115}	Dominant	0.874537	0	0.177635	0	0.121123	0	0	0
EVM0069717	EVM0057009	--	--	--	--	--	--	--	--	Under-dominant	0	6.77139	0	8.40154	0	5.09933	0	7.8315
EVM0030347	EVM0064464	--	--	--	--	--	--	--	--	Under-dominant	0	6.60077	0	3.7684	0	4.64927	0	4.85401
EVM0006178	EVM0068548	--	--	--	--	GLYMA_04G035300	--	CYP82A3	Cytochrome P450 82A3	Dominant	0.755088	0	1.90682	0	0	0	0.036482	0
EVM0002629	EVM0063088	--	--	--	--	--	--	UBP12	Ubiquitin carboxyl-terminal hydrolase 12	Under-dominant	0	8.82134	0	6.74779	0	5.69484	0	5.87468
EVM0010276	EVM0057693	--	--	--	--	--	--	--	--	Dominant	1.90786	0	0	0	0	0	0	0
EVM0001833	EVM0056249	AT1G24590	DRNL:DORNROSCHEN-like protein	Os04g0399800	ethylene-responsive transcription factor LEP	GLYMA_02G039300	ESR1:ethylene-responsive transcription factor ESR1	--	--	Under-dominant	0	3.75757	0	2.3741	0	3.04794	0	1.91545
EVM0016942	EVM0007387	AT2G02820	MYB88:myb domain protein 88	--	--	GLYMA_02G019300	LOC100807667:pre-mRNA-splicing factor CEF1-like	MYB3R-1	Myb-related protein 3R-1	Dominant	5.41694	0	3.67348	0	2.2581	0	2.09795	0
EVM0041709	EVM0038107	--	--	--	--	--	--	--	--	Under-dominant	0	32.5144	0	29.7501	0	14.8875	0	13.885
EVM0000147	EVM0018636	AT1G02850	BGLU11:beta glucosidase 11	Os05g0366000	BGLU21|Os5bglu21|OsJ_18259:beta-glucosidase 21	GLYMA_02G018700	HIUHase:hydroxyisourate hydrolase	HIUH	Hydroxyisourate hydrolase (Precursor)	Dominant	0.16003	0.367899	0.787393	0.384865	0.793001	0.032912	0.533258	0
EVM0074585	EVM0067061	AT1G05150	AT1G05150:Calcium-binding tetratricopeptide family protein	Os03g0263900	uncharacterized TPR repeat-containing protein At1g05150	GLYMA_10G132800	LOC100798635:uncharacterized TPR repeat-containing protein At1g05150-like	At1g05150	Uncharacterized TPR repeat-containing protein At1g05150	Dominant	5.83666	0	4.29807	0	2.57797	0	1.08553	0
EVM0034790	EVM0035114	--	--	--	--	GLYMA_19G138300	LOC102662682:putative disease resistance RPP13-like protein 1	RGA4	Putative disease resistance protein RGA4	Under-dominant	0.094105	11.8429	0.068005	10.2796	0	6.61034	0	6.00677
EVM0007414	EVM0040084	AT5G26670	AT5G26670:Pectinacetylesterase family protein	Os02g0702400	OJ1218_D07.12|P0724B10.1:pectin acetylesterase 8	GLYMA_20G090500	LOC100793403:pectin acetylesterase 12-like	--	--	Under-dominant	2.60174	2.10396	0.45819	0.909934	0.298919	0.254422	0.020286	0.722345
EVM0015633	EVM0071994	--	--	--	--	GLYMA_01G187000	LOC102663703:B3 domain-containing protein At2g31420-like	At1g05920	B3 domain-containing protein At1g05920	Under-dominant	0	5.98783	0	7.76719	0	2.51525	0	2.00627
EVM0063066	EVM0058478	AT3G60490	AT3G60490:Integrase-type DNA-binding superfamily protein	Os04g0550200	ethylene-responsive transcription factor ERF038	GLYMA_07G110000	LOC100776436:ethylene-responsive transcription factor ERF034-like	--	Ethylene-responsive transcription factor ERF034	Under-dominant	0.078368	1.19937	0.171006	236.184	0.055739	607.463	0.144134	709.924
EVM0062548	EVM0037572	--	--	--	--	--	--	F3G5.5	WRKY transcription factor 44	Under-dominant	0	5.65303	0	5.81336	0	2.48206	0	1.98868
EVM0006249	EVM0017461	AT3G61360	AT3G61360:Tetratricopeptide repeat (TPR)-like superfamily protein	--	--	GLYMA_19G010600	LOC100778650:pentatricopeptide repeat-containing protein At3g61360	RH33	Putative DEAD-box ATP-dependent RNA helicase 33	Dominant	2.1652	0	2.39954	0	0.95037	0	0.720403	0
EVM0007982	EVM0054036	AT2G42520	AT2G42520:P-loop containing nucleoside triphosphate hydrolases superfamily protein	--	--	GLYMA_09G105300	LOC100818326:DEAD-box ATP-dependent RNA helicase 37-like	RH37	DEAD-box ATP-dependent RNA helicase 37	Dominant	17.6367	2.26717	18.6242	0.17447	17.3775	0.140914	19.24	0.020516
EVM0046111	EVM0069155	AT3G59600	NRPB8B:RNA polymerase Rpb8	--	--	GLYMA_02G168300	LOC100499860:uncharacterized LOC100499860	T16L24.150	DNA-directed RNA polymerases II, IV and V subunit 8B	Dominant	11.5511	0	6.42301	0	4.54452	0	4.22081	0
EVM0042046	EVM0007819	AT2G37980	AT2G37980:O-fucosyltransferase family protein	--	--	GLYMA_01G109800	LOC100798057:uncharacterized protein At1g04910-like	At1g04910	Uncharacterized protein At1g04910	Under-dominant	4.815	4.9628	1.28594	1.45024	0.122049	0.14577	0	0.2179
EVM0042341	EVM0043332	AT2G20470	AT2G20470:AGC (cAMP-dependent, cGMP-dependent and protein kinase C) kinase family protein	--	--	GLYMA_10G038400	LOC100779528:serine/threonine-protein kinase tricorner-like	--	Probable serine/threonine protein kinase IRE3 {ECO:0000305}	Dominant	5.87888	3.65562	3.38963	0	1.93755	1.81187	1.87103	1.50149
EVM0060003	EVM0045825	AT3G54110	PUMP1:plant uncoupling mitochondrial protein 1	--	--	GLYMA_01G110400	LOC100820456:mitochondrial uncoupling protein 1-like	F24B22.70	Mitochondrial uncoupling protein 1	Under-dominant	0	0.417136	0	0.3574	0	0.277262	0	0.148774
EVM0031621	EVM0022111	AT4G28650	AT4G28650:Leucine-rich repeat transmembrane protein kinase family protein	Os07g0602700	LRR receptor-like serine/threonine-protein kinase RPK2	GLYMA_10G040500	LOC100788430:leucine-rich repeat receptor-like protein kinase PXL2	PXL2	Leucine-rich repeat receptor-like protein kinase PXL2 (Precursor)	Dominant	5.04426	0.261007	0.873791	0.126401	1.25768	0.080364	1.45652	0.020849
EVM0021250	EVM0072106	--	--	--	--	--	--	T14P8.1	Pectinesterase 40 (Precursor)	Under-dominant	0	14.1363	0.152908	12.0833	0.189301	6.92361	0	6.02904
EVM0066346	EVM0049229	AT3G53520	UXS1:UDP-glucuronic acid decarboxylase 1	Os03g0278000	UXS-3:UDP-glucuronic acid decarboxylase 6	GLYMA_13G133800	LOC100813832:UDP-glucuronic acid decarboxylase 1-like	UXS1	UDP-glucuronic acid decarboxylase 1	Dominant	10.7334	0	10.6543	8.20614	8.35076	3.2139	7.16794	5.75219
EVM0053097	EVM0071669	--	--	--	--	GLYMA_15G247600	LOC100807425:probable disease resistance protein At1g61180	At3g61710	Beclin-1-like protein	Under-dominant	0	0.279507	0	0.140681	0	0.011104	0	0.043474
EVM0053891	EVM0023405	--	--	--	--	GLYMA_20G072400	UR2:uricase-2 isozyme 2	--	Uricase-2 isozyme 2	Under-dominant	7.08569	9.62329	8.93237	26.3333	7.18555	19.9579	7.49166	30.8668
EVM0014356	EVM0039594	--	--	--	--	--	--	--	--	Under-dominant	0	1.74452	0	146.156	0	940.551	0	1433.66
EVM0026867	EVM0043445	AT4G27745	AT4G27745:Yippee family putative zinc-binding protein	--	--	GLYMA_19G242900	WNK9:with no lysine kinase 9	At4g27745	Protein yippee-like At4g27745	Under-dominant	0	0.298252	0	0.465942	0.118285	0	0.040079	0
EVM0064043	EVM0058269	AT5G08490	SLG1:Tetratricopeptide repeat (TPR)-like superfamily protein	Os02g0290000	OJ1756_H07.55:putative pentatricopeptide repeat-containing protein At5g08490	GLYMA_06G161600	LOC100783369:putative pentatricopeptide repeat-containing protein At5g08490	PCMP-E32	Putative pentatricopeptide repeat-containing protein At5g08490	Under-dominant	0	0.171586	0.002833	0.160634	0	0.07716	0	0.033702
EVM0027447	EVM0037140	--	--	--	--	--	--	--	Dihydrolipoyllysine-residue acetyltransferase component 5 of pyruvate dehydrogenase complex, chloroplastic (Precursor)	Dominant	0.258898	0.022184	0.665547	0	0.076133	0.032077	0.195965	0
EVM0066496	EVM0069850	ATCG01090	unknown	--	--	GLYMA_18G155800	--	--	Maturase K {ECO:0000255|HAMAP-Rule:MF_01390}	Under-dominant	0	0	0.0385	0.539591	0	0.589771	0	0
EVM0031794	EVM0065710	--	--	--	--	--	--	RGA3	Putative disease resistance protein RGA3	Under-dominant	0	8.27024	0.129722	8.55626	0.108652	7.07484	0.111141	7.7035
EVM0000606	EVM0063458	--	--	Os11g0676800	putative disease resistance protein RGA3	GLYMA_13G188300	LOC100804921:putative disease resistance RPP13-like protein 1	RPPL1	Putative disease resistance RPP13-like protein 1	Under-dominant	0	0.012513	0.00655	0.257135	0	0.161546	0.013011	0.08049
EVM0051625	EVM0033774	AT5G11000	AT5G11000:hypothetical protein (DUF868)	Os06g0181800	uncharacterized LOC107277189	GLYMA_10G160700	LOC100777551:uncharacterized LOC100777551	--	--	Dominant	0.447134	0.00649	0.092119	0	0.395278	0	0.296494	0.091812
EVM0000033	EVM0024205	--	--	--	--	--	--	--	--	Dominant	0.329805	0	0.386545	0	0.056699	0	0.025534	0
EVM0058572	EVM0012292	--	--	--	--	GLYMA_01G105600	LOC100775733:uncharacterized LOC100775733	--	--	Under-dominant	0.327423	7.56263	1.32847	8.10254	0.015288	5.69878	0.41351	6.87917
EVM0024463	EVM0016079	AT4G33070	AT4G33070:Thiamine pyrophosphate dependent pyruvate decarboxylase family protein	Os03g0293500	PDC|PDC2:pyruvate decarboxylase 2	GLYMA_07G153100	LOC100789053:pyruvate decarboxylase 2	PDC2	Pyruvate decarboxylase 2	Under-dominant	11.2741	11.4335	1.44203	7.99744	0.400012	6.9344	0.259923	8.24705
EVM0012918	EVM0008695	--	--	--	--	GLYMA_06G002200	LOC102664389:uncharacterized LOC102664389	At5g27740	Replication factor C subunit 3	Under-dominant	0.081051	1.44765	0	1.45084	0	0.863534	0	0.510377
EVM0055483	EVM0022174	AT2G37570	SLT1:HSP20-like chaperones superfamily protein	Os01g0151100	SLT2:uncharacterized LOC4324523	GLYMA_13G130700	LOC100804386:uncharacterized LOC100804386	--	--	Dominant	53.7614	6.63405	23.1944	5.93153	23.4394	4.3573	23.5185	5.36079
EVM0054708	EVM0035961	AT1G72340	AT1G72340:NagB/RpiA/CoA transferase-like superfamily protein	--	--	GLYMA_19G262500	LOC100808764:translation initiation factor eIF-2B subunit alpha-like	RCOM_0711420	Methylthioribose-1-phosphate isomerase {ECO:0000255|HAMAP-Rule:MF_03119}	Dominant	14.0522	3.35925	7.93757	0.674161	8.67456	1.32413	7.82002	1.25325
EVM0007293	EVM0067617	--	--	--	--	--	--	RPPL1	Putative disease resistance RPP13-like protein 1	Dominant	1.92863	0.083132	1.88163	0.157608	1.79044	0.099565	1.12443	0.063622
EVM0046574	EVM0058870	AT1G25500	AT1G25500:Plasma-membrane choline transporter family protein	--	--	GLYMA_10G276200	LOC100786110:CTL-like protein DDB_G0274487	--	--	Under-dominant	1.68969	2.86131	1.47573	1.77314	0	0.567621	0	1.29462
EVM0022029	EVM0026549	--	--	--	--	--	--	--	Mitochondrial adenine nucleotide transporter ADNT1	Under-dominant	0	9.97008	0	14.025	0	8.59379	0	9.8117
EVM0009263	EVM0012339	AT3G56700	FAR6:fatty acid reductase 6	Os07g0273700	B1029H08.2:uncharacterized LOC4342906	GLYMA_09G104800	LOC100801815:fatty acyl-CoA reductase 2-like	--	Fatty acyl-CoA reductase 2	Under-dominant	0.081001	4.15675	0.046024	6.38102	0.011211	0.782466	0	0.560813
EVM0017723	EVM0050647	--	--	--	--	--	--	--	--	Dominant	1.01195	0.188245	0.768939	0.069794	0.767992	0	0.521376	0.024453
EVM0062885	EVM0065340	--	--	--	--	--	--	CML15	Probable calcium-binding protein CML15	Under-dominant	0	2.82547	0	0.625488	0	2.04867	0	1.22021
EVM0043536	EVM0068290	--	--	--	--	--	--	--	--	Under-dominant	0	0	0	0	0	0	0	0
EVM0061591	EVM0040313	AT1G08810	MYB60:myb domain protein 60	--	--	GLYMA_16G023000	MYB92:MYB transcription factor MYB92	--	Myb-related protein 308	Under-dominant	0	0.729836	0.066805	0.731046	0	0.279451	0	0.184204
EVM0036988	EVM0001682	--	--	--	--	--	--	--	--	Under-dominant	0	0.371109	0	0	0	0	0	0
EVM0041147	EVM0026980	--	--	--	--	--	--	--	--	Under-dominant	0	1.62042	0	1.67663	0	0.90211	0	0.534277
EVM0052608	EVM0074674	AT3G09270	GSTU8:glutathione S-transferase TAU 8	Os01g0949750	probable glutathione S-transferase	GLYMA_04G107600	LOC100819805:probable glutathione S-transferase	HSP26-A	Probable glutathione S-transferase	Under-dominant	0	0.317871	0	0.461547	0.050748	0.12121	0.168491	0
EVM0065351	EVM0005548	--	--	--	--	--	--	--	--	Under-dominant	0.161117	2.21688	0	1.71493	0	0.682354	0	1.06358
EVM0069719	EVM0049034	--	--	--	--	GLYMA_06G320800	LOC100787088:UDP-glycosyltransferase 88F4-like	AS	Hydroquinone glucosyltransferase	Under-dominant	2.35012	0.271694	0.559192	0.738123	0	1.41724	0	1.98122
EVM0069692	EVM0005466	--	--	--	--	GLYMA_01G156300	--	--	Endonuclease	Under-dominant	0	0.118431	0	0.047681	0	0.140783	0	0.009018
EVM0029498	EVM0058325	AT3G63410	APG1:S-adenosyl-L-methionine-dependent methyltransferases superfamily protein	Os12g0615400	E37|OsJ_36874:2-methyl-6-phytyl-1,4-hydroquinone methyltransferase 2, chloroplastic	GLYMA_02G143700	LOC100783986:37 kDa inner envelope membrane protein, chloroplastic-like	--	2-methyl-6-phytyl-1,4-hydroquinone methyltransferase, chloroplastic (Precursor)	Dominant	11.4829	0	18.3599	0	17.8734	0	12.3607	0
EVM0023953	EVM0009064	--	--	--	--	--	--	--	--	Under-dominant	0	0	0.436158	2.24142	0.32188	9.41365	0	0
EVM0051404	EVM0010030	AT4G01050	TROL:thylakoid rhodanese-like protein	--	--	GLYMA_07G057200	LOC100810796:rhodanese-like domain-containing protein 4, chloroplastic	F2N1.31	Rhodanese-like domain-containing protein 4, chloroplastic (Precursor)	Dominant	2.39984	1.04861	4.63157	4.13357	8.11114	0.668345	8.12412	0
EVM0070590	EVM0042928	AT1G63930	ROH1:from the Czech 'roh' meaning 'corner'	Os11g0163800	uncharacterized LOC4349868	GLYMA_05G211400	--	--	--	Under-dominant	0	0.247238	0	0.130715	0	0.050041	0	0
EVM0016185	EVM0040296	AT3G09070	OPS:LOW protein: UPF0503-like protein, putative (DUF740)	Os11g0707900	UPF0503 protein At3g09070, chloroplastic	GLYMA_01G111900	LOC100807102:UPF0503 protein At3g09070, chloroplastic-like	At3g09070	UPF0503 protein At3g09070, chloroplastic (Precursor)	Dominant	1.25796	0	0.225551	1.67527	0.248973	0	0	0
EVM0036887	EVM0030435	--	--	--	--	--	--	--	--	Dominant	0.614443	0	0.335134	0	0	0	0	0
EVM0073762	EVM0055586	AT3G20960	CYP705A33:cytochrome P450, family 705, subfamily A, polypeptide 33	--	--	GLYMA_12G067100	FNSII-2:licodione synthase-like	CYP93A1	3,9-dihydroxypterocarpan 6A-monooxygenase	Under-dominant	0	0.199517	0	0.381791	0	0.055942	0	0
EVM0061925	EVM0035638	--	--	--	--	--	--	--	--	Dominant	4.89541	0	4.22649	0	1.44418	0	2.21675	0
EVM0028751	EVM0049080	AT3G12220	scpl16:serine carboxypeptidase-like 16	--	--	GLYMA_03G070300	LOC100780069:serine carboxypeptidase-like 11	F17I14.170	Serine carboxypeptidase-like 19 chain B (Precursor)	Under-dominant	0	0.316687	0.548269	0.444936	0.206521	0.411354	0.231407	0.386457
EVM0067445	EVM0062549	--	--	--	--	--	--	--	--	Under-dominant	0	4.67473	0	6.39671	0	2.33419	0	1.81448
EVM0033537	EVM0047096	AT4G01600	AT4G01600:GRAM domain family protein	Os10g0489000	putative GEM-like protein 8	GLYMA_16G212600	LOC100813883:putative GEM-like protein 8	At5g23370	Putative GEM-like protein 8	Under-dominant	0	0.697029	0	0	0	0.067389	0	0
EVM0070476	EVM0021605	AT3G22110	PAC1:20S proteasome alpha subunit C1	--	--	GLYMA_03G049700	LOC102662733:proteasome subunit alpha type-4	PAC1	Proteasome subunit alpha type-4	Under-dominant	3.33972	38.3259	1.79734	11.7926	5.03125	5.68532	0	4.44623
EVM0026737	EVM0067658	AT5G62030	AT5G62030:diphthamide synthesis DPH2 family protein	--	--	GLYMA_12G035900	--	--	--	Dominant	6.67812	0	5.96716	0	3.16731	0	5.51268	0
EVM0071721	EVM0054365	AT5G06905	CYP712A2:cytochrome P450, family 712, subfamily A, polypeptide 2	--	--	GLYMA_19G144700	CYP93A2:cytochrome P450 93A2-like	CYP93A2	Cytochrome P450 93A2	Under-dominant	0.058844	0.185636	0	0.258289	0	0	0	0
EVM0034027	EVM0068101	AT1G04690	KAB1:potassium channel beta subunit 1	Os01g0909600	unknown	GLYMA_10G124800	LOC100781297:probable voltage-gated potassium channel subunit beta	T1G11.6	Probable voltage-gated potassium channel subunit beta	Dominant	35.0015	0.044912	19.4051	2.027	10.3997	0.179609	7.69049	0.73813
EVM0022291	EVM0028432	--	--	--	--	--	--	At3g28040	Probably inactive leucine-rich repeat receptor-like protein kinase At3g28040 (Precursor)	Under-dominant	0.355009	0	0.030255	1.85815	0.286813	2.75048	0.148453	0
EVM0030964	EVM0033717	--	--	--	--	GLYMA_11G111300	LOC100789168:TATA box-binding protein-associated factor RNA polymerase I subunit B	RPPL1	Putative disease resistance RPP13-like protein 1	Under-dominant	0	0.467446	0	0.623242	0.336583	0.853335	0	1.41645
EVM0019342	EVM0062268	--	--	--	--	--	--	--	--	Under-dominant	0	0.681938	0	0.616163	0	0.564258	0	0.470955
EVM0019426	EVM0044356	AT3G53650	AT3G53650:Histone superfamily protein	Os01g0839500	H2B.11|OsJ_003922|P0408C03.7:histone H2B.11	GLYMA_19G173400	LOC100500314:histone superfamily protein	--	--	Under-dominant	0	241.719	0	217.228	0	79.4525	0	70.0128
EVM0018320	EVM0047343	--	--	--	--	--	--	--	--	Dominant	18.6831	0	13.399	0	13.7998	0	12.5059	0
EVM0062644	EVM0016544	--	--	--	--	--	--	XTHA	Xyloglucan endotransglucosylase/hydrolase protein A (Precursor)	Under-dominant	0	5.75006	0	8.96133	0	6.48708	0	3.97414
EVM0046931	EVM0019024	--	--	--	--	--	--	--	--	Dominant	3.14662	0	4.62674	0	7.05666	0	5.70569	0
EVM0059332	EVM0059182	--	--	--	--	--	--	--	--	Under-dominant	0	0	0	0.686969	0	0	0	0
EVM0070887	EVM0054597	--	--	--	--	--	--	--	--	Under-dominant	0	25.7941	0	30.279	0	22.4814	0	18.3491
EVM0057429	EVM0070792	--	--	--	--	--	--	--	MATE efflux family protein FRD3	Under-dominant	0	10.6695	0	12.1987	0	4.77384	0	4.36976
EVM0032207	EVM0027720	AT5G36930	AT5G36930:Disease resistance protein (TIR-NBS-LRR class) family	--	--	GLYMA_03G077400	LOC100800964:TMV resistance protein N-like	N	TMV resistance protein N	Under-dominant	0.291839	4.0701	1.72447	2.56704	1.87887	1.74524	1.45052	2.72914
EVM0031770	EVM0045753	AT5G59320	LTP3:lipid transfer protein 3	Os12g0115000	LTP2-B|LTPB-1|OsJ_033643:non-specific lipid-transfer protein 2B	GLYMA_03G040300	LOC100818917:non-specific lipid-transfer protein 1-like	--	Non-specific lipid-transfer protein 1 (Precursor)	Dominant	497.424	12.4875	24.1881	7.21125	3.10953	1.08937	1.59774	1.3299
EVM0041278	EVM0039296	--	--	--	--	GLYMA_19G010600	LOC100778650:pentatricopeptide repeat-containing protein At3g61360	--	--	Under-dominant	0	4.19784	0	2.14007	0	1.19889	0	0.90562
EVM0046421	EVM0036962	AT3G57290	EIF3E:eukaryotic translation initiation factor 3E	--	--	GLYMA_02G187100	LOC100797748:eukaryotic translation initiation factor 3 subunit E	--	--	Under-dominant	53.2099	63.9531	0	51.0811	0	31.4003	0	26.3191
EVM0051294	EVM0011718	--	--	Os02g0686400	OJ1717_A09.34:aspartate--tRNA ligase 2, cytoplasmic	GLYMA_14G101500	LOC100788164:aspartate--tRNA ligase 2, cytoplasmic-like	--	--	Under-dominant	0	0.606823	0	2.41499	0	4.1921	0	3.17403
EVM0068045	EVM0061383	AT3G56090	FER3:ferritin 3	Os12g0106000	Fer2|ferritin:ferritin-1, chloroplastic	GLYMA_18G024600	LOC100810000:ferritin-3, chloroplastic-like	--	Ferritin-2, chloroplastic (Precursor)	Under-dominant	0.413974	18.1403	0.418008	13.4053	0	2.95276	0	6.11927
EVM0020986	EVM0030460	--	--	--	--	GLYMA_03G087800	--	--	--	Under-dominant	0	0.063935	0	0.284294	0	0.045561	0	0.009745
EVM0055716	EVM0040321	AT2G20710	AT2G20710:Tetratricopeptide repeat (TPR)-like superfamily protein	Os10g0501300	unknown	GLYMA_12G203800	LOC100818231:pentatricopeptide repeat-containing protein At2g20710, mitochondrial-like	At2g20710	Pentatricopeptide repeat-containing protein At2g20710, mitochondrial (Precursor)	Dominant	4.74045	0.656921	3.33261	0.405056	3.74611	0.087683	3.69975	0.714305
EVM0012700	EVM0033479	AT1G03100	AT1G03100:Pentatricopeptide repeat (PPR) superfamily protein	Os04g0594500	unknown	GLYMA_18G229500	LOC102661989:pentatricopeptide repeat-containing protein At1g03100, mitochondrial-like	--	--	Dominant	0.928975	0.092484	0.568313	0.049158	0.345787	0	0.516416	0.043841
EVM0055997	EVM0013843	AT1G04610	YUC3:YUCCA 3	Os01g0273800	P0424A08.4:probable indole-3-pyruvate monooxygenase YUCCA10	GLYMA_10G128700	LOC100818345:probable indole-3-pyruvate monooxygenase YUCCA3	T1G11.14	Probable indole-3-pyruvate monooxygenase YUCCA3	Under-dominant	0	12.7946	0	2.49042	0	0.482823	0	0.226095
EVM0052440	EVM0004280	--	--	--	--	GLYMA_15G225200	--	RPPL1	Putative disease resistance RPP13-like protein 1	Dominant	1.49464	0	3.76635	0	2.9126	0	3.07983	0
EVM0073690	EVM0045985	AT1G69350	AT1G69350:Tetratricopeptide repeat (TPR)-like superfamily protein	--	--	GLYMA_01G054900	LOC100800182:putative pentatricopeptide repeat-containing protein At1g69350, mitochondrial	--	Putative pentatricopeptide repeat-containing protein At1g69350, mitochondrial (Precursor)	Under-dominant	0	2.10516	0	1.39856	0	0.159665	0	0.635574
EVM0031076	EVM0022601	AT3G60720	PDLP8:plasmodesmata-located protein 8	Os04g0537800	cysteine-rich repeat secretory protein 15	GLYMA_01G078000	LOC100781821:cysteine-rich repeat secretory protein 15-like	CRRSP15	Cysteine-rich repeat secretory protein 15 (Precursor)	Under-dominant	0	0.697477	0	0.100207	0	0	0	0
EVM0029162	EVM0028474	AT3G51870	AT3G51870:Mitochondrial substrate carrier family protein	--	--	GLYMA_03G059200	LOC100796878:probable envelope ADP,ATP carrier protein, chloroplastic	EAAC	Probable envelope ADP,ATP carrier protein, chloroplastic (Precursor)	Dominant	5.32404	0	7.338	0	15.3309	0	17.1874	0
EVM0066481	EVM0037055	--	--	--	--	--	--	OSJNBb0111B07.22	B3 domain-containing protein Os03g0622100	Dominant	0.633104	0	0.092616	0	0	0	0	0
EVM0051538	EVM0072257	--	--	--	--	--	--	--	--	Dominant	30.7854	0	44.1209	0	21.5872	0	25.5474	0
EVM0019272	EVM0053748	--	--	--	--	GLYMA_14G151800	--	--	--	Dominant	0	0	0.572075	0	0.009728	0	0	0
EVM0045330	EVM0073572	AT5G09640	SCPL19:serine carboxypeptidase-like 19	--	--	--	--	SCPL18	Serine carboxypeptidase-like 18 (Precursor)	Under-dominant	7.08931	10.6447	0.997007	4.52533	0.316081	2.66679	0.026546	2.10739
EVM0042718	EVM0061479	AT1G05600	EMB3101:Tetratricopeptide repeat (TPR)-like superfamily protein	--	--	GLYMA_09G172300	LOC100803568:pentatricopeptide repeat-containing protein At1g05600-like	At1g05600	Pentatricopeptide repeat-containing protein At1g05600	Dominant	3.66097	0	4.3601	0	1.13375	0	1.22442	0
EVM0011437	EVM0000881	--	--	--	--	GLYMA_20G079500	--	FRS9	Protein FAR1-RELATED SEQUENCE 9	Dominant	1.72753	0.104685	2.07229	0.036878	1.5256	0	1.25732	0.024085
EVM0004967	EVM0037116	AT3G60370	AT3G60370:FKBP-like peptidyl-prolyl cis-trans isomerase family protein	Os07g0490400	peptidyl-prolyl cis-trans isomerase FKBP20-2, chloroplastic	GLYMA_03G114100	LOC100305486:FKBP-like peptidyl-prolyl cis-trans isomerase family protein	FKBP20-2	Peptidyl-prolyl cis-trans isomerase FKBP20-2, chloroplastic (Precursor)	Dominant	3.26959	1.32077	3.09789	0.73223	0.850279	0	0.831184	0.395958
EVM0063787	EVM0004288	AT2G40780	AT2G40780:Nucleic acid-binding, OB-fold-like protein	--	--	GLYMA_06G141500	LOC100306612:uncharacterized LOC100306612	--	--	Under-dominant	6.42138	8.37448	1.2962	5.20183	1.73222	3.77774	0.242719	2.85909
EVM0010446	EVM0008064	AT3G24130	AT3G24130:Pectin lyase-like superfamily protein	--	--	GLYMA_02G086900	LOC100819252:probable pectinesterase 29	MUJ8.16	Probable pectinesterase 29 (Precursor)	Under-dominant	0	6.46119	0	12.0067	0	6.32442	0	5.44478
EVM0072872	EVM0021448	AT2G45650	AGL6:AGAMOUS-like 6	Os04g0580700	MADS17:MADS-box transcription factor 17	GLYMA_07G081300	LOC100820061:MADS-box transcription factor 6	--	MADS-box transcription factor 6	Dominant	8.55687	0.032125	0.976268	0.060086	0.243085	0.0861	0.172582	0.013826
EVM0046396	EVM0010720	--	--	--	--	--	--	--	--	Under-dominant	0	13.9564	0	7.70643	0	8.07789	0	7.1506
EVM0071906	EVM0017665	AT5G19840	AT5G19840:2-oxoglutarate (2OG) and Fe(II)-dependent oxygenase superfamily protein	--	--	GLYMA_10G029800	LOC100813035:uncharacterized LOC100813035	MOE17.12	Putative lysine-specific demethylase JMJD5	Dominant	3.56861	2.64725	4.06005	1.39041	2.31519	0.333682	1.93925	0.42202
EVM0027699	EVM0055306	AT1G34130	STT3B:staurosporin and temperature sensitive 3-like b	--	--	GLYMA_09G165000	LOC100780916:dolichyl-diphosphooligosaccharide--protein glycosyltransferase subunit STT3B	STT3B	Dolichyl-diphosphooligosaccharide--protein glycosyltransferase subunit STT3B	Dominant	53.8515	0	30.5056	0	38.2957	0	35.1626	0
EVM0028733	EVM0020400	AT4G16900	AT4G16900:Disease resistance protein (TIR-NBS-LRR class) family	Os06g0101300	E3 ubiquitin-protein ligase RING1-like	GLYMA_16G211400	LOC100814962:uncharacterized LOC100814962	RING1	E3 ubiquitin-protein ligase RING1	Dominant	19.1327	1.35625	12.5177	0.241266	10.6299	0.510419	11.1461	0.215239
EVM0041024	EVM0061175	AT3G61740	SDG14:SET domain protein 14	--	--	GLYMA_07G056000	LOC100793624:histone-lysine N-methyltransferase ATX3-like	MYN8.4	Histone-lysine N-methyltransferase ATX5	Under-dominant	3.71096	6.51499	0.003044	4.18577	0	3.49954	0	3.86362
EVM0051924	EVM0041468	AT2G46850	AT2G46850:Protein kinase superfamily protein	--	--	GLYMA_19G261000	LOC100810557:probably inactive receptor-like protein kinase At2g46850	At2g46850	Probably inactive receptor-like protein kinase At2g46850 (Precursor)	Dominant	0.468266	0.053487	0.873614	0.005762	0.255737	0.02858	0.047582	0.012442
EVM0027603	EVM0015927	AT1G01230	AT1G01230:ORMDL family protein	Os04g0567700	ORM1-like protein 3	GLYMA_16G022700	LOC100813346:uncharacterized LOC100813346	--	--	Dominant	50.0481	1.73266	50.1103	0.917337	45.1686	1.05367	43.9567	0.519086
EVM0010332	EVM0024166	--	--	Os12g0481700	unknown	GLYMA_15G231500	--	RPPL1	Putative disease resistance RPP13-like protein 1	Dominant	1.93481	0.088825	1.56672	0.385727	0.135003	0.072925	0.079614	0.047167
EVM0002017	EVM0073045	--	--	Os09g0453300	annexin D8	GLYMA_06G206100	--	At1g35720	Annexin D1	Under-dominant	0	210.266	0	417.7	0	541.104	0	511.896
EVM0031542	EVM0050181	AT5G06900	CYP93D1:cytochrome P450, family 93, subfamily D, polypeptide 1	Os06g0613600	cytochrome P450 93A3	GLYMA_02G176200	LOC100811919:cytochrome P450 93A3-like	CYP93A1	3,9-dihydroxypterocarpan 6A-monooxygenase	Under-dominant	0	0.104217	0	1.0201	0	0.296103	0	0
EVM0045722	EVM0053608	AT3G60390	HAT3:homeobox-leucine zipper protein 3	Os09g0447000	Hox11|OJ1596_C06.7|OsHox11|OsJ_028406:homeobox-leucine zipper protein HOX11	GLYMA_03G114300	LOC100798480:homeobox-leucine zipper protein HAT3-like	HAT3	Homeobox-leucine zipper protein HAT3	Under-dominant	0.032815	20.7436	2.79971	50.9065	1.77328	29.0254	3.42881	24.0419
EVM0020219	EVM0073528	--	--	--	--	--	--	F23E12.20	Tetraketide alpha-pyrone reductase 1	Under-dominant	0	12.1347	0	4.05269	0	2.91061	0	2.18452
EVM0001970	EVM0025084	AT2G31890	RAP:RAP	Os03g0425000	uncharacterized LOC4333151	GLYMA_07G076000	LOC100794144:uncharacterized LOC100794144	--	--	Dominant	7.80507	0.964963	4.50542	0.437174	1.60852	0.480864	1.80929	0.885533
EVM0034496	EVM0015811	AT3G57680	AT3G57680:Peptidase S41 family protein	Os06g0318600	P0592B08.6:carboxyl-terminal-processing peptidase 3, chloroplastic	GLYMA_10G094900	LOC100813025:carboxyl-terminal-processing peptidase 3, chloroplastic-like	CTPA3	Carboxyl-terminal-processing peptidase 3, chloroplastic (Precursor)	Dominant	0.992279	0	0.45413	0	0.042874	0	0.459496	0
EVM0040669	EVM0066421	--	--	--	--	--	--	--	--	Dominant	0.222943	0	0.27837	0	0.332265	0	0.0917	0
EVM0017302	EVM0013607	--	--	--	--	GLYMA_18G296400	LOC100805737:uncharacterized LOC100805737	--	--	Dominant	5.51217	0	0.706187	0	2.78189	0	2.98376	0
EVM0009734	EVM0000834	--	--	--	--	--	--	AHA4	ATPase 4, plasma membrane-type	Under-dominant	0	4.12261	0	3.55513	0	1.16614	0	0.636291
EVM0044163	EVM0071381	AT1G03060	SPI:BEACH-DOMAIN HOMOLOG A1	--	--	GLYMA_02G144200	LOC100784514:protein SPIRRIG-like	--	--	Dominant	2.87847	0.110572	2.0515	0.016228	0.819206	0.097226	0.95976	0.027985
EVM0024471	EVM0014229	--	--	--	--	--	--	--	--	Under-dominant	0.011523	4.31662	0	3.23134	0	0.046731	0	0.025969
EVM0052581	EVM0029438	AT3G58170	BS14A:BET1P/SFT1P-like protein 14A	Os08g0563300	bet1-like SNARE 1-1	GLYMA_10G034800	LOC100500028:uncharacterized LOC100500028	BET11	Bet1-like SNARE 1-1	Dominant	8.43215	1.74343	6.72101	1.21695	6.97174	0	6.8425	1.3274
EVM0030387	EVM0018036	AT5G01010	AT5G01010:retinal-binding protein	Os02g0640600	salutaridine reductase-like	GLYMA_16G222300	LOC100795582:uncharacterized LOC100795582	--	--	Dominant	12.8873	7.25083	7.34166	8.32658	6.15981	0.364494	4.46919	2.93843
EVM0027716	EVM0045057	--	--	--	--	--	--	--	--	Under-dominant	0	3.3592	0	2.50768	0	1.41098	0	1.07639
EVM0013985	EVM0012924	AT5G02010	ROPGEF7:RHO guanyl-nucleotide exchange factor 7	--	--	GLYMA_03G073600	LOC100788452:rop guanine nucleotide exchange factor 7-like	ROPGEF7	Rop guanine nucleotide exchange factor 7	Under-dominant	0.088501	0.866548	0	0.159783	0	0.037972	0	0.120476
EVM0064459	EVM0063817	--	--	--	--	--	--	MOB24.3	Aldehyde dehydrogenase family 2 member C4	Under-dominant	0	18.7752	0	9.96189	0	5.45209	0	5.4021
EVM0026233	EVM0039366	AT3G09050	AT3G09050:8-amino-7-oxononanoate synthase	Os01g0853000	uncharacterized LOC4324817	GLYMA_03G077300	LOC100805929:uncharacterized LOC100805929	--	--	Under-dominant	0	1.11423	0.509676	0.856155	0	0.405229	0	0.33896
EVM0010771	EVM0045637	AT4G13810	RLP47:receptor like protein 47	Os12g0215950	receptor-like protein 12	GLYMA_03G052400	LOC100799709:receptor-like protein 12	RLP12	Receptor-like protein 12 (Precursor)	Dominant	0.065248	0	0.244256	0	0.226663	0	0.24981	0
EVM0045784	EVM0066570	--	--	--	--	--	--	KEA4	K(+) efflux antiporter 4	Dominant	0.620107	0	0.927139	0	1.0053	0.028154	1.46554	0
EVM0024373	EVM0073496	AT5G01580	OSH1:gamma interferon responsive lysosomal thiol (GILT) reductase family protein	Os01g0828200	gamma-interferon-inducible lysosomal thiol reductase-like	GLYMA_03G050500	LOC100784702:gamma-interferon-inducible lysosomal thiol reductase-like	--	--	Dominant	8.75083	9.19086	2.53	1.27734	0.729621	0	0.443866	0.397438
EVM0072344	EVM0046000	AT2G46570	LAC6:laccase 6	--	--	GLYMA_07G054200	LOC100789406:laccase-6-like	LAC6	Laccase-6 (Precursor)	Under-dominant	0.473417	29.8372	0.214952	2.22448	0.244349	1.22268	0.161854	0.577756
EVM0027393	EVM0041910	--	--	--	--	--	--	F20D22.11	ABC transporter C family member 5	Dominant	2.23284	0.8603	3.24959	0.470924	1.73692	0.061035	2.35251	0.013389
EVM0063207	EVM0068481	--	--	Os02g0187500	unknown	--	--	BOR4	Boron transporter 4	Dominant	4.48045	0	5.11896	0	3.98042	0	2.99575	0
EVM0055325	EVM0011574	AT5G43700	ATAUX2-11:AUX/IAA transcriptional regulator family protein	--	--	GLYMA_19G161000	LOC100792134:auxin-induced protein 22E-like	AUX22D	Auxin-induced protein 22D	Under-dominant	2.89751	47.9495	8.0543	26.6932	0.320199	4.36442	0.119043	3.06181
EVM0070426	EVM0037114	AT2G13960	AT2G13960:Homeodomain-like superfamily protein	--	--	--	--	MYB3R-1	Myb-related protein 3R-1	Under-dominant	5.52019	3.14932	1.93221	3.31389	0.523672	1.44863	0.069321	0.433821
EVM0022924	EVM0055222	AT2G33080	RLP28:receptor like protein 28	Os12g0215950	receptor-like protein 12	GLYMA_07G080600	LOC100805833:receptor-like protein 12	RLP12	Receptor-like protein 12 (Precursor)	Under-dominant	0	0.598967	0	0.631154	0	0.297745	0	0.081707
EVM0007707	EVM0023329	--	--	--	--	--	--	--	--	Dominant	0	0	13.9446	0	13.2758	0	0	0
EVM0012584	EVM0042528	AT1G01050	PPa1:pyrophosphorylase 1	--	--	GLYMA_07G048300	--	PPA	Soluble inorganic pyrophosphatase	Dominant	16.3798	0.04785	11.0878	0.399128	2.23174	0.118381	1.80139	0.126343
EVM0034157	EVM0027987	--	--	--	--	--	--	--	--	Dominant	2.89875	0	2.02197	0	0.706515	0	1.36323	0
EVM0053979	EVM0049269	--	--	--	--	--	--	--	--	Under-dominant	0	0.362028	0	0.65285	0	0.938918	0	0.556514
EVM0049242	EVM0063271	--	--	--	--	--	--	RBOHH	Putative respiratory burst oxidase homolog protein H	Dominant	2.60135	0.253878	1.68803	0.386582	1.42862	0	1.17386	0.190235
EVM0015981	EVM0011256	AT2G38480	AT2G38480:Uncharacterized protein family (UPF0497)	Os05g0344400	B1036C05.1|OsCASPL4B4:CASP-like protein 4B4	GLYMA_09G280300	LOC100780370:CASP-like protein 4B1	--	CASP-like protein 4B4	Dominant	4.16546	0.35729	5.35179	0.611561	1.01093	0.035283	0.824319	0.182218
EVM0003921	EVM0052408	--	--	--	--	--	--	--	--	Under-dominant	0	2.41439	0	5.37358	0	1.54235	0	1.00068
EVM0029174	EVM0048488	AT2G41660	MIZ1:MIZU-KUSSEI-like protein (Protein of unknown function, DUF617)	Os01g0806400	P0702B09.7:protein MIZU-KUSSEI 1	GLYMA_02G185400	LOC100792802:protein MIZU-KUSSEI 1-like	MIZ1	Protein MIZU-KUSSEI 1	Dominant	0.254739	0	0.654795	0	0.62533	0	0.959723	0
EVM0037681	EVM0025390	--	--	--	--	--	--	--	--	Dominant	7.89915	0.90072	4.45522	0.293319	3.88187	0.367672	4.41857	0.414503
EVM0052472	EVM0036620	--	--	--	--	--	--	RPS3B	40S ribosomal protein S3-2	Under-dominant	0	182.665	0	128.821	0	121.94	0	92.3543
EVM0066834	EVM0034354	--	--	--	--	--	--	CHUP1	Protein CHUP1, chloroplastic	Dominant	0.720416	0	1.81485	0	1.10322	0	0.957309	0
EVM0038410	EVM0031743	AT1G69500	CYP704B1:cytochrome P450, family 704, subfamily B, polypeptide 1	Os10g0525000	cytochrome P450 704C1	GLYMA_07G083300	LOC100789049:cytochrome P450 704C1	CYP704C1	Cytochrome P450 704C1	Dominant	4.76625	2.11316	10.2453	0.625502	6.23679	0.045804	4.59677	0.057115
EVM0046679	EVM0057540	--	--	--	--	GLYMA_03G054100	--	N	TMV resistance protein N	Under-dominant	0.044303	3.4622	0.089813	4.3876	0.017527	0.212059	0	0.191191
EVM0052930	EVM0032808	--	--	--	--	--	--	CCR2	Cinnamoyl-CoA reductase 2	Under-dominant	0	17.2537	0	6.67322	0	3.62568	0	2.46936
EVM0055313	EVM0005025	--	--	Os01g0308300	putative disease resistance protein RGA3	GLYMA_03G034900	LOC100777231:putative disease resistance protein At3g14460	RPPL1	Putative disease resistance RPP13-like protein 1	Under-dominant	1.3448	1.46626	0.107464	1.92852	0.807797	1.11896	0.005903	0.817937
EVM0037003	EVM0020616	AT3G63370	OTP86:Tetratricopeptide repeat (TPR)-like superfamily protein	Os01g0977400	pentatricopeptide repeat-containing protein At3g16610	GLYMA_02G144100	--	PCMP-H83	Pentatricopeptide repeat-containing protein At3g63370	Under-dominant	0.277226	1.10564	0.135177	1.04394	0.090083	1.15138	0.069225	0.880189
EVM0027973	EVM0034912	--	--	Os03g0324600	putative disease resistance protein RGA4	GLYMA_20G221400	--	RPPL1	Putative disease resistance RPP13-like protein 1	Dominant	0.146388	0.28697	0.373988	0.539895	0.200937	0	0.191021	0.460186
EVM0016057	EVM0064942	AT5G01750	AT5G01750:LURP-one-like protein (DUF567)	--	--	GLYMA_01G129000	LOC100811220:protein LURP-one-related 15-like	At5g01750	Protein LURP-one-related 15	Dominant	2.53342	0.98735	7.76045	1.36728	0.494573	0	0.343213	0
EVM0006926	EVM0022685	AT3G18900	AT3G18900:ternary complex factor MIP1 leucine-zipper protein	--	--	GLYMA_01G180200	LOC100787311:uncharacterized LOC100787311	STS14	STS14 protein (Precursor)	Dominant	46.2223	0	68.7752	0	29.5293	0	23.8432	0
EVM0050841	EVM0002318	--	--	--	--	GLYMA_07G076200	LOC102665635:BON1-associated protein 1-like	F4I18.26	BON1-associated protein 2	Under-dominant	0	7.84628	0	5.10857	0	1.49608	0	0.67275
EVM0059964	EVM0062107	--	--	--	--	--	--	At4g27190	Disease resistance protein At4g27190	Under-dominant	0.021841	4.8024	0.030422	5.54071	0.024264	3.43213	0	4.80196
EVM0001002	EVM0018575	--	--	--	--	--	--	At4g39710	Peptidyl-prolyl cis-trans isomerase FKBP16-2, chloroplastic (Precursor)	Under-dominant	0.563919	7.38877	0.181665	4.08704	0	4.87709	0	3.53925
EVM0056932	EVM0063118	AT3G61040	CYP76C7:cytochrome P450, family 76, subfamily C, polypeptide 7	--	--	--	--	CYP76B6	Geraniol 8-hydroxylase	Dominant	1.11479	0	2.19514	0	0.552463	0	0.536677	0
EVM0041588	EVM0060187	--	--	--	--	--	--	UBP12	Ubiquitin carboxyl-terminal hydrolase 12	Under-dominant	0	8.89798	0.068277	7.04943	0.02822	4.64371	0	5.15545
EVM0046013	EVM0070053	--	--	Os08g0539700	PibH8:putative disease resistance RPP13-like protein 3	GLYMA_13G187900	LOC100811488:putative disease resistance RPP13-like protein 1	RPPL1	Putative disease resistance RPP13-like protein 1	Under-dominant	0	0.269581	0.070204	0.381179	0	0.461186	0.023858	0.494864
EVM0003849	EVM0033257	--	--	--	--	--	--	GLR2.6	Glutamate receptor 2.6 (Precursor)	Under-dominant	0	0.278211	0	0.204144	0	0.132507	0	0.199713
EVM0052805	EVM0033797	--	--	--	--	--	--	--	--	Under-dominant	0	1.30738	0	0.411561	0	0.190444	0	0
EVM0011917	EVM0033420	AT4G02390	PARP2:poly(ADP-ribose) polymerase	--	--	GLYMA_10G017700	LOC100814110:poly [ADP-ribose] polymerase 2-A	PARP2	Poly [ADP-ribose] polymerase 2	Under-dominant	2.90039	7.7288	1.96634	5.79088	0.773778	5.43509	1.19004	4.9956
EVM0021568	EVM0040715	--	--	Os01g0142875	unknown	GLYMA_08G148000	LOC100802668:protein NRT1/ PTR FAMILY 8.3-like	F7J8.160	Protein NRT1/ PTR FAMILY 8.2	Dominant	0.295763	0	0.500341	0	0	0	0	0
EVM0047269	EVM0010089	AT1G76530	AT1G76530:Auxin efflux carrier family protein	Os09g0491740	uncharacterized LOC9272362	GLYMA_03G113600	--	--	--	Dominant	0.781899	0.468667	4.2796	0	0.196444	0	0.065164	0
EVM0072179	EVM0034387	--	--	--	--	GLYMA_16G033900	LOC100815486:TMV resistance protein N-like	At5g45260/At5g45270	Disease resistance protein RRS1 {ECO:0000303|PubMed:11842188}	Dominant	4.44086	0	1.96106	0	0.559675	0	0.438646	0
EVM0061653	EVM0051571	--	--	Os06g0598850	unknown	--	--	KCS4	3-ketoacyl-CoA synthase 4	Dominant	1.78329	0	1.46516	0	0.848138	0	0.555244	0
EVM0069082	EVM0017454	AT2G20710	AT2G20710:Tetratricopeptide repeat (TPR)-like superfamily protein	Os07g0598500	OJ1579_C03.22:pentatricopeptide repeat-containing protein At4g21705, mitochondrial	GLYMA_12G203800	LOC100818231:pentatricopeptide repeat-containing protein At2g20710, mitochondrial-like	At2g20710	Pentatricopeptide repeat-containing protein At2g20710, mitochondrial (Precursor)	Dominant	2.95299	0	2.00606	0	2.61477	0	2.26602	0
EVM0047077	EVM0013591	AT3G09030	AT3G09030:BTB/POZ domain-containing protein	Os03g0264700	BTB/POZ domain-containing protein At3g09030	GLYMA_08G119100	LOC100816537:BTB/POZ domain-containing protein EAP3-like	At3g09030	BTB/POZ domain-containing protein At3g09030	Under-dominant	0.071321	18.9743	0.091646	10.4535	0	5.41067	0	7.04964
EVM0003265	EVM0047859	--	--	--	--	--	--	--	--	Under-dominant	0	11.3084	0	3.82947	0	4.23965	0	3.56961
EVM0028556	EVM0064547	--	--	--	--	--	--	--	--	Under-dominant	0	0.125387	0	0.105516	0	0.100841	0	0.127777
EVM0062204	EVM0059095	--	--	--	--	--	--	--	--	Under-dominant	0	16.5286	0	15.2438	0	8.64	0	5.72355
EVM0004566	EVM0062034	--	--	--	--	--	--	--	--	Under-dominant	0	2.60281	0	2.77366	0	1.81516	0	1.50251
EVM0001181	EVM0012197	AT3G60650	AT3G60650:transmembrane protein	--	--	GLYMA_03G031600	LOC100791441:uncharacterized LOC100791441	--	--	Under-dominant	0	0.388319	0.04461	1.18759	0.490269	2.38857	0.099056	3.16776
EVM0017933	EVM0024880	--	--	--	--	GLYMA_07G078100	LOC100797869:uncharacterized LOC100797869	--	--	Under-dominant	0	8.04516	0	3.36927	0	2.47706	0	1.72157
EVM0048137	EVM0018307	--	--	--	--	--	--	--	--	Under-dominant	0	2.65947	0	18.9869	0	28.5587	0	27.4349
EVM0068475	EVM0042528	AT1G01050	PPa1:pyrophosphorylase 1	--	--	GLYMA_07G048300	--	PPA	Soluble inorganic pyrophosphatase	Dominant	3.5626	0.04785	2.21211	0.399128	0.565349	0.118381	0.462481	0.126343
EVM0070118	EVM0045781	--	--	--	--	--	--	RPPL1	Putative disease resistance RPP13-like protein 1	Dominant	0.01794	0.031551	0.086972	0	0.05758	0	0.03141	0
EVM0072157	EVM0058203	--	--	--	--	--	--	--	--	Under-dominant	0	0.440211	0	0.397784	0	0.164091	0	0.228634
EVM0047274	EVM0041669	--	--	--	--	--	--	--	--	Dominant	0.045519	0.326027	0.602177	0	0	0	0	0
EVM0011043	EVM0064836	--	--	--	--	GLYMA_02G117600	LOC106794277:phosphoenolpyruvate carboxylase 4-like	PPC4	Phosphoenolpyruvate carboxylase 4	Under-dominant	0	0.780248	0	0.783284	0	0.628253	0	0.191756
EVM0049895	EVM0004437	AT4G31500	CYP83B1:cytochrome P450, family 83, subfamily B, polypeptide 1	Os12g0512800	4-hydroxyphenylacetaldehyde oxime monooxygenase	GLYMA_03G030800	LOC100801312:cytochrome P450 83B1-like	At4g31500	Cytochrome P450 83B1	Dominant	0.542668	0.30291	0.542082	0.206375	0.964817	0	0.588153	0
EVM0068730	EVM0054840	AT4G01710	CRK:ARP2/3 complex 16 kDa subunit (p16-Arc)	--	--	GLYMA_07G112500	LOC100809745:actin-related protein 2/3 complex subunit 5A-like	T15B16.22	Actin-related protein 2/3 complex subunit 5A	Dominant	1.17831	4.62008	3.46914	2.8428	2.92207	3.0614	1.0837	0.027366
EVM0047396	EVM0020902	--	--	--	--	--	--	--	--	Dominant	0.816971	0	0.874983	0	0.421072	0	0.738274	0
EVM0027742	EVM0046909	AT2G37900	AT2G37900:Major facilitator superfamily protein	Os03g0823500	protein NRT1/ PTR FAMILY 5.6	GLYMA_01G105000	LOC100806045:protein NRT1/ PTR FAMILY 5.6-like	NPF5.7	Protein NRT1/ PTR FAMILY 5.7	Under-dominant	0.266309	14.7353	0	10.6404	0	7.32303	0	7.65661
EVM0073838	EVM0071334	--	--	--	--	--	--	At1g04680	Probable pectate lyase 1 (Precursor)	Under-dominant	0	8.52893	0	7.6082	0	4.28701	0	4.35248
EVM0004376	EVM0036740	AT4G25440	ZFWD1:zinc finger WD40 repeat protein 1	--	--	GLYMA_14G192200	LOC100787799:WD40 domain-containing protein	ZFWD1	Zinc finger CCCH domain-containing protein 48	Dominant	1.17058	0	0.883018	0	0.512793	0.156148	0.36636	0.033324
EVM0070860	EVM0004380	AT2G45480	GRF9:growth-regulating factor 9	--	--	GLYMA_01G144900	LOC100795050:growth-regulating factor 9-like	GTE8	Transcription factor GTE8	Under-dominant	0	43.2848	0	33.0195	0.124155	38.4608	0.049125	32.398
EVM0062692	EVM0025201	--	--	--	--	GLYMA_13G113600	LOC102669420:ribosomal RNA small subunit methyltransferase NEP1-like	--	--	Dominant	0	0	2.52919	0	6.38861	0	3.96145	0
EVM0040011	EVM0053525	--	--	--	--	--	--	MSD23.9	Syntaxin-22	Under-dominant	0	11.2308	0	6.33971	0	5.79005	0	4.6527
EVM0014836	EVM0060002	AT5G36000	AT5G36000:F-box protein RMF	--	--	GLYMA_16G025000	LOC100797890:probable F-box protein At3g61730	RMF	Probable F-box protein At3g61730	Under-dominant	0	1.30651	0	1.60351	0	0.120457	0	0
EVM0033925	EVM0016481	--	--	--	--	GLYMA_03G087600	--	N	TMV resistance protein N	Dominant	0.371399	0	0.051875	0	0.071429	0	0.056089	0
EVM0027524	EVM0018007	AT1G73500	MKK9:MAP kinase kinase 9	Os03g0713550	unknown	GLYMA_09G172500	LOC100804100:mitogen-activated protein kinase kinase 9	T9L24.32	Mitogen-activated protein kinase kinase 9	Dominant	16.3876	0.447682	33.802	0	5.19573	0	5.78498	0
EVM0005544	EVM0040043	--	--	--	--	--	--	--	--	Dominant	2.05516	0	1.3123	0	1.21857	0	1.329	0
EVM0016058	EVM0071881	AT2G28130	AT2G28130:actin protein 2/3 complex subunit-like protein	--	--	GLYMA_11G193400	LOC100804513:uncharacterized LOC100804513	--	--	Dominant	5.21512	2.95234	4.84824	3.02973	2.6198	2.372	2.60674	0
EVM0052628	EVM0053229	AT3G24050	GATA1:GATA transcription factor 1	--	--	GLYMA_10G126900	LOC100784527:GATA transcription factor 1-like	GATA1	GATA transcription factor 1	Dominant	1.10702	0.695003	0.775352	0.424963	0.363824	0	0.204758	0
EVM0044029	EVM0029279	AT3G02470	SAMDC:S-adenosylmethionine decarboxylase	Os09g0424300	SAMDC1:S-adenosylmethionine decarboxylase proenzyme	GLYMA_18G278800	LOC100800410:S-adenosylmethionine decarboxylase proenzyme	SAMDC	S-adenosylmethionine decarboxylase beta chain (Precursor)	Under-dominant	45.6101	97.0611	27.274	87.6544	1.57001	40.959	3.1561	39.3844
EVM0059085	EVM0042924	--	--	--	--	--	--	MEE6.28	Glutathione S-transferase T1	Under-dominant	0	0.917184	0	0.417279	0	0.472417	0	0.169639
EVM0028046	EVM0027870	--	--	Os07g0273700	B1029H08.2:uncharacterized LOC4342906	GLYMA_03G046500	LOC100816969:putative disease resistance RPP13-like protein 1	RPPL1	Putative disease resistance RPP13-like protein 1	Dominant	2.23509	0.090953	1.95087	0.117032	1.39119	0.054978	1.1202	0.007261
EVM0007722	EVM0057581	--	--	--	--	--	--	--	--	Under-dominant	0	5.41162	0	1.22741	0	1.11184	0	0.952874
EVM0025159	EVM0030421	AT2G04039	AT2G04039:DUF2996 family protein	--	--	GLYMA_07G059600	LOC100305492:uncharacterized LOC100305492	--	--	Dominant	1.30992	0.042456	0.246613	0.101003	0.534685	0	0.827216	0
EVM0012773	EVM0049348	AT5G07480	KUOX1:KAR-UP oxidoreductase 1	Os04g0667400	hyoscyamine 6-dioxygenase	GLYMA_09G243500	LOC100802165:probable 1-aminocyclopropane-1-carboxylate oxidase	CODM	Codeine O-demethylase	Dominant	0.021869	0	0.420544	0	1.52469	0	0.658654	0
EVM0050678	EVM0071776	AT2G45550	CYP76C4:cytochrome P450, family 76, subfamily C, polypeptide 4	Os02g0571900	CYP76M6|OsJ_07213:oryzalexin E synthase	GLYMA_03G021200	LOC100809483:geraniol 8-hydroxylase-like	CYP76B6	Geraniol 8-hydroxylase	Dominant	0.120913	0	1.08113	0	0.073332	0	0.321976	0
EVM0035737	EVM0038194	--	--	--	--	--	--	At4g27190	Disease resistance protein At4g27190	Under-dominant	0.00529	0.530935	0.026192	0.717331	0	0.431474	0.0058	0.211484
EVM0071292	EVM0046725	AT2G40610	EXPA8:expansin A8	--	--	GLYMA_14G203900	LOC100816848:expansin-A8	T2P4.4	Expansin-A8 (Precursor)	Under-dominant	0.331335	0.031636	0.380063	0.36175	0.06433	0.23705	0	0.582215
EVM0062331	EVM0064151	AT2G45510	CYP704A2:cytochrome P450, family 704, subfamily A, polypeptide 2	Os10g0525000	cytochrome P450 704C1	GLYMA_03G020400	LOC100792128:cytochrome P450 704C1-like	CYP704C1	Cytochrome P450 704C1	Under-dominant	0.679291	2.32793	0.402207	0.610284	0.109041	1.27577	0.067851	1.78567
EVM0073871	EVM0023418	--	--	Os11g0150450	RING-H2 finger protein ATL67	GLYMA_18G227700	LOC100790202:RING-H2 finger protein ATL5-like	ATL34	RING-H2 finger protein ATL34 (Precursor)	Under-dominant	0	0.53024	0.035279	1.13787	0	0.709165	0	0.476767
EVM0008985	EVM0053801	--	--	--	--	--	--	F25I18.11	3-ketoacyl-CoA thiolase 2, peroxisomal (Precursor)	Under-dominant	0	15.7449	0	10.7042	0	9.81946	0	9.94376
EVM0020507	EVM0010580	--	--	--	--	--	--	--	--	Under-dominant	0	17.5899	0	10.1315	0	7.28096	0	8.37768
EVM0036523	EVM0042638	--	--	--	--	--	--	--	--	Under-dominant	0	0.895712	0	0.504069	0	1.04154	0	0.483319
EVM0030291	EVM0040424	AT4G28740	AT4G28740:LOW PSII ACCUMULATION-like protein	--	--	GLYMA_13G129300	LOC100799768:protein LOW PSII ACCUMULATION 1, chloroplastic	LPA1	Protein LOW PSII ACCUMULATION 1, chloroplastic (Precursor)	Dominant	0	0.097188	0.34766	0	0.374827	0.180255	1.06355	0.178467
EVM0024401	EVM0054465	AT2G46200	AT2G46200:U11/U12 small nuclear ribonucleoprotein	--	--	GLYMA_12G050200	LOC100794292:U11/U12 small nuclear ribonucleoprotein 59 kDa protein-like	SNRNP59	U11/U12 small nuclear ribonucleoprotein 59 kDa protein	Under-dominant	1.12674	9.62506	1.19061	11.3975	0.272955	4.68455	0.701206	4.92071
EVM0031197	EVM0044657	--	--	--	--	--	--	--	Putative expansin-B2 (Precursor)	Under-dominant	0	8.32061	0	4.92428	0	2.92177	0	2.59402
EVM0059059	EVM0019585	--	--	--	--	--	--	--	--	Dominant	0	0	0	0.010256	1.47324	0	0	0.068902
EVM0031370	EVM0001587	AT3G61220	SDR1:NAD(P)-binding Rossmann-fold superfamily protein	--	--	GLYMA_15G174600	LOC100795033:zinc finger CCCH domain-containing protein 48-like	SDR1	(+)-neomenthol dehydrogenase	Dominant	41.3859	1.98453	51.3216	6.07723	20.4378	2.11442	21.0156	2.90119
EVM0068512	EVM0004425	--	--	--	--	--	--	--	--	Under-dominant	0	15.2574	0	20.2502	0	7.42347	0	7.75449
EVM0062945	EVM0032482	AT1G48300	DGAT3:diacylglycerol acyltransferase	--	--	GLYMA_17G041600	LOC100527582:thioredoxin (TRX)-like superfamily protein	--	--	Under-dominant	3.57201	3.93388	3.22841	5.29625	1.22194	3.4031	0.30183	2.4335
EVM0068784	EVM0039553	--	--	--	--	--	--	--	--	Under-dominant	0	9.67697	0	10.8564	0	11.1011	0	11.7153
EVM0001971	EVM0052920	--	--	Os02g0307400	unknown	--	--	RPPL1	Putative disease resistance RPP13-like protein 1	Dominant	1.32907	0	1.08109	0	0.796364	0	0.720232	0
EVM0032486	EVM0017524	--	--	Os06g0565000	P0513E02.9:putative pentatricopeptide repeat-containing protein At2g02150	--	--	--	--	Dominant	1.6516	0	3.01031	0	1.86202	0	0.303754	0
EVM0046268	EVM0065001	AT5G46180	DELTA-OAT:ornithine-delta-aminotransferase	--	--	GLYMA_05G141900	LOC732572:ornithine aminotransferase	OSJNBa0038E17.15	Ornithine aminotransferase, mitochondrial (Precursor)	Under-dominant	0	1.3624	0	0.597473	0	0.909492	0	0.941695
EVM0039929	EVM0037585	--	--	--	--	GLYMA_07G077700	LOC100797322:uncharacterized LOC100797322	At4g27220	Probable disease resistance protein At4g27220	Under-dominant	0.145948	1.90681	0.055876	2.54312	1.44009	0.565007	0.230543	0.280965
EVM0010762	EVM0002562	--	--	--	--	--	--	--	--	Dominant	0.329535	0	0.150962	0	0	0	0	0
EVM0024572	EVM0055298	--	--	--	--	--	--	--	--	Under-dominant	3.64549	4.11692	0.385666	2.57156	0.261839	0.528242	0.063469	0.500076
EVM0045453	EVM0012474	AT4G12560	CPR1:F-box and associated interaction domains-containing protein	--	--	GLYMA_17G017600	LOC100796474:F-box/kelch-repeat protein At3g23880-like	CPR30	F-box protein CPR30	Dominant	2.68811	0	2.42787	0	1.72938	0	1.02553	0
EVM0004282	EVM0073994	AT4G00820	iqd17:IQ-domain 17	Os03g0355700	protein IQ-DOMAIN 14	GLYMA_07G050800	GMIQD23:calmodulin-binding domain-containing protein IQD23	IQD14	Protein IQ-DOMAIN 14	Dominant	26.5657	3.87726	16.0988	2.75995	8.10502	0.163177	4.9458	0.144666
EVM0000155	EVM0049101	--	--	Os03g0745600	BI1-like protein	--	--	At4g15470	BI1-like protein	Dominant	2.74669	0	3.86695	0	2.52085	0	1.71588	0
EVM0067562	EVM0048033	AT3G63140	CSP41A:chloroplast stem-loop binding protein of 41 kDa	Os07g0212200	OJ1664_D08.107:chloroplast stem-loop binding protein of 41 kDa a, chloroplastic	GLYMA_02G147300	LOC100795966:chloroplast stem-loop binding protein of 41 kDa a, chloroplastic	CSP41A	Chloroplast stem-loop binding protein of 41 kDa a, chloroplastic (Precursor)	Under-dominant	0	0.129256	0.174233	0.785652	0	0.39431	0.039516	0.0552
EVM0043516	EVM0031821	--	--	--	--	--	--	N8DT-2	Naringenin 8-dimethylallyltransferase 2, chloroplastic (Precursor)	Under-dominant	0	18.3387	0	12.3526	0	5.94146	0	5.73433
EVM0042289	EVM0004694	AT5G57450	XRCC3:homolog of X-ray repair cross complementing 3 (XRCC3)	--	--	GLYMA_18G288200	LOC100799681:DNA repair protein XRCC3 homolog	XRCC3	DNA repair protein XRCC3 homolog	Dominant	1.5275	0	1.66878	0	0.861472	0	1.34014	0
EVM0067880	EVM0073836	--	--	--	--	GLYMA_03G059900	--	At5g43745	Putative ion channel POLLUX-like 2	Under-dominant	0.02952	0.56254	0.891304	0.751656	0	0.59443	0.028105	0.533684
EVM0004055	EVM0074093	AT1G09340	CRB:chloroplast RNA binding protein	Os12g0420200	chloroplast stem-loop binding protein of 41 kDa b, chloroplastic	GLYMA_03G230000	LOC100791076:uncharacterized LOC100791076	T31J12.6	Chloroplast stem-loop binding protein of 41 kDa b, chloroplastic (Precursor)	Dominant	0.413519	0	1.99901	0	0.819681	0	0.494002	0
EVM0000916	EVM0039731	--	--	--	--	GLYMA_15G225200	--	RPPL1	Putative disease resistance RPP13-like protein 1	Under-dominant	0.054695	0.74631	0.125233	0.257427	0.044386	0.148812	0.0494	0.119521
EVM0029473	EVM0009261	AT3G09390	MT2A:metallothionein 2A	--	--	GLYMA_07G132000	MET2:metallothionein type 2	--	Metallothionein-like protein 1	Under-dominant	0.693196	622.377	0	1556.7	0.289806	1214.88	0.35552	1083.73
EVM0018960	EVM0023239	--	--	--	--	--	--	SEU	Transcriptional corepressor SEUSS	Under-dominant	0	94.4253	0	96.6385	0	52.0963	0	51.6868
EVM0062265	EVM0019434	--	--	--	--	--	--	CAM	Calmodulin	Dominant	3.11162	0.036833	3.66285	0	2.9016	0	3.75042	0
EVM0003771	EVM0072034	AT1G13030	AT1G13030:sphere organelles protein-like protein	--	--	GLYMA_11G243900	LOC100775448:protein-tyrosine-phosphatase MKP1-like	MKP1	Protein-tyrosine-phosphatase MKP1	Under-dominant	0	1.34043	0	1.57085	0	1.34091	0	1.01169
EVM0032394	EVM0070969	--	--	--	--	--	--	--	--	Under-dominant	0	21.1464	0	11.2707	0	6.27415	0	7.2098
EVM0069008	EVM0073830	--	--	--	--	--	--	--	--	Dominant	18.0915	0.460421	10.1039	0.108861	10.8415	1.82271	10.7252	0.062368
EVM0074450	EVM0043225	--	--	--	--	--	--	--	--	Dominant	3.17206	0.072243	3.09542	0	1.43446	0	1.2249	0
EVM0069783	EVM0048599	AT3G11380	AT3G11380:Pentatricopeptide repeat (PPR) superfamily protein	Os01g0301500	pentatricopeptide repeat-containing protein At1g02370, mitochondrial	--	--	At2g20710	Pentatricopeptide repeat-containing protein At2g20710, mitochondrial (Precursor)	Dominant	6.49641	0	3.83572	0	3.35727	0	3.46551	0
EVM0037835	EVM0006753	--	--	--	--	--	--	--	--	Under-dominant	0	5.60959	0	3.34102	0	1.91627	0	1.71857
EVM0026483	EVM0072876	--	--	--	--	--	--	SMG7	Protein SMG7	Dominant	0.570812	0	1.10789	0	1.43746	0	1.11346	0
EVM0061354	EVM0060190	AT2G46890	AT2G46890:3-oxo-5-alpha-steroid 4-dehydrogenase (DUF1295)	--	--	GLYMA_16G015900	LOC100786065:uncharacterized LOC100786065	--	--	Dominant	4.20346	0.987679	1.68004	0.172448	1.34099	0.30554	1.15825	0.533757
EVM0013966	EVM0072173	AT5G57990	UBP23:ubiquitin-specific protease 23	--	--	GLYMA_02G203500	--	UBP23	Ubiquitin carboxyl-terminal hydrolase 23	Under-dominant	5.89883	30.0668	5.37743	43.4467	3.12465	13.7361	3.06196	13.7407
EVM0062317	EVM0013212	AT4G11060	MTSSB:mitochondrially targeted single-stranded DNA binding protein	--	--	GLYMA_10G149700	LOC100792996:single-stranded DNA-binding protein, mitochondrial	At4g11060	Single-stranded DNA-binding protein, mitochondrial (Precursor)	Under-dominant	0.770393	10.4612	1.28173	8.08842	0.268562	4.717	0.264289	5.57613
EVM0072557	EVM0011395	AT1G70190	AT1G70190:ribosomal protein L7/L12 domain-containing protein	--	--	GLYMA_08G164000	LOC100794355:50S ribosomal protein L7/L12-like	--	50S ribosomal protein L12, chloroplastic {ECO:0000255|HAMAP-Rule:MF_00368}	Dominant	14.9678	1.19786	9.59663	1.37741	9.25489	0.209926	6.98768	0.06349
EVM0026601	EVM0004965	AT3G11964	AT3G11964:RIBOSOMAL RNA PROCESSING 5	Os07g0203275	rRNA biogenesis protein RRP5	GLYMA_02G168900	LOC100793149:protein RRP5 homolog	rps1	30S ribosomal protein S1, chloroplastic	Dominant	14.4673	3.12677	11.947	1.90705	11.23	0.33875	9.15485	0.546355
EVM0074219	EVM0016068	AT1G71840	AT1G71840:transducin family protein / WD-40 repeat family protein	--	--	GLYMA_20G173100	LOC100790414:angio-associated migratory cell protein	DAW1	Dynein assembly factor with WDR repeat domains 1	Under-dominant	1.67695	6.15656	0.797861	5.94259	0.616437	5.04904	0.135822	4.24153
EVM0019001	EVM0073302	AT3G54560	HTA11:histone H2A 11	Os03g0743400	OJ1365_D05.1:probable histone H2A variant 3	GLYMA_10G031200	LOC100306323:uncharacterized LOC100306323	H2AV	Histone H2A variant 1	Dominant	35.0316	6.53958	11.56	3.10457	7.20945	2.18333	6.5895	1.73302
EVM0027410	EVM0040143	AT4G39730	PLAT1:Lipase/lipooxygenase, PLAT/LH2 family protein	Os02g0753300	OJ1288_G09.19:uncharacterized LOC4330755	GLYMA_08G137000	LOC100305905:PLAT superfamily protein	--	--	Under-dominant	0.099429	5.54466	0.339765	5.53701	0.106552	2.19204	0.104727	2.15561
EVM0037597	EVM0017093	AT2G27450	NLP1:nitrilase-like protein 1	--	--	GLYMA_08G074800	LOC100787298:N-carbamoylputrescine amidase-like	CPA	N-carbamoylputrescine amidase	Dominant	6.09468	0	3.71519	0	4.03676	0	2.63896	0
EVM0025730	EVM0047664	--	--	--	--	--	--	--	--	Under-dominant	0	18.4357	0	7.72141	0	8.19607	0	8.23314
EVM0050599	EVM0018470	--	--	--	--	--	--	At4g39110	Probable receptor-like protein kinase At4g39110 (Precursor)	Dominant	11.8776	0	6.25966	0	5.99123	0	7.24598	0
EVM0031890	EVM0013464	--	--	--	--	--	--	--	2,3-bisphosphoglycerate-independent phosphoglycerate mutase	Dominant	5.03031	0	8.22364	0	3.32735	0.08019	4.26776	0
EVM0043289	EVM0065902	--	--	--	--	--	--	--	--	Under-dominant	0	11.6486	0	13.7467	0	7.17162	0	7.81743
EVM0019709	EVM0026547	AT5G01740	AT5G01740:Nuclear transport factor 2 (NTF2) family protein	Os05g0342000	uncharacterized LOC107277789	GLYMA_09G279600	LOC100779835:wound-induced protein 1-like	WUN1	Wound-induced protein 1	Under-dominant	0	3.77488	0	2.45765	0	0.422925	0	0.45494
EVM0006810	EVM0071287	--	--	--	--	--	--	--	--	Dominant	0.377259	0	0	0	0	0	0	0
EVM0028160	EVM0047649	--	--	--	--	--	--	--	--	Under-dominant	0	0.782407	0	0	0	0.272491	0	0.102454
EVM0033159	EVM0012155	AT2G46400	WRKY46:WRKY DNA-binding protein 46	Os08g0386200	P0434E03.6:probable WRKY transcription factor 54	GLYMA_16G026400	WRKY60:WRKY transcription factor 60	WRKY30	Probable WRKY transcription factor 30	Dominant	0.833688	0.290788	5.6719	0.341829	0.090984	0.033299	0.060838	0
EVM0018475	EVM0022457	AT5G43910	AT5G43910:pfkB-like carbohydrate kinase family protein	--	--	GLYMA_13G128300	LOC100784774:ribokinase-like	--	Probable fructokinase-3	Under-dominant	0.04251	0.803561	0	0.494843	0	0.086959	0	0.055876
EVM0067655	EVM0017837	--	--	--	--	--	--	SMU2	Suppressor of mec-8 and unc-52 protein homolog 2	Under-dominant	0	1.79676	0	1.97502	0	0.843986	0	1.26068
EVM0048562	EVM0063168	AT3G14250	AT3G14250:RING/U-box superfamily protein	Os09g0419500	probable E3 ubiquitin-protein ligase RNF144A-B	GLYMA_07G044600	LOC100816161:E3 ubiquitin-protein ligase RNF144A-like	ARI9	Probable E3 ubiquitin-protein ligase ARI9	Under-dominant	0.567554	3.47691	0.232927	3.20399	0.721723	0.736795	0.712774	1.06005
EVM0036729	EVM0038708	AT2G45480	GRF9:growth-regulating factor 9	--	--	GLYMA_01G144900	LOC100795050:growth-regulating factor 9-like	--	Growth-regulating factor 12	Dominant	7.71411	0	17.1439	0.00044	8.79493	0	10.8802	0.000704
EVM0015622	EVM0021680	--	--	--	--	--	--	--	--	Under-dominant	0.211315	17.3603	0.651972	21.5677	0.192757	36.133	0.233206	38.0441
EVM0000119	EVM0060868	--	--	--	--	--	--	--	Pectinesterase 3 (Precursor)	Dominant	0.265373	0	0.154836	0	0.017159	0	0.014939	0
EVM0054068	EVM0008061	--	--	--	--	GLYMA_06G256300	LOC100814903:probable disease resistance protein At4g27220	At1g61190	Probable disease resistance protein At1g61190	Dominant	1.07841	0	1.82104	0	0.090197	0	0.019391	0
EVM0035759	EVM0008172	--	--	--	--	--	--	RPL18	60S ribosomal protein L18 (Fragment)	Under-dominant	0	3.05449	0	2.46372	0	3.45125	0	2.39958
EVM0038358	EVM0072663	--	--	--	--	--	--	At2g39750	Probable methyltransferase PMT11	Dominant	4.66866	0	3.21237	0	1.08931	0	1.25847	0
EVM0002377	EVM0009790	--	--	--	--	--	--	--	--	Under-dominant	0	0.605905	0	0.168683	0	0.056778	0	0.099533
EVM0018407	EVM0021549	AT2G42520	AT2G42520:P-loop containing nucleoside triphosphate hydrolases superfamily protein	--	--	GLYMA_09G105300	LOC100818326:DEAD-box ATP-dependent RNA helicase 37-like	RH37	DEAD-box ATP-dependent RNA helicase 37	Dominant	14.7817	5.50513	15.9107	5.36271	17.5156	2.44488	17.567	2.77181
EVM0005560	EVM0014658	AT1G42680	AT1G42680:P-loop containing nucleoside triphosphate hydrolases superfamily protein	--	--	--	--	F22O13.20	Myosin-9	Dominant	8.77014	0.792968	8.33845	0.234217	8.44063	0.266123	6.38289	0.146777
EVM0000131	EVM0073256	AT2G46600	AT2G46600:Calcium-binding EF-hand family protein	Os01g0783700	calcium-binding protein PBP1	GLYMA_07G053300	LOC100801586:calcium-binding protein KIC-like	KIC	Calcium-binding protein KIC	Under-dominant	0.352432	0.067113	0.895661	0.125526	0.080227	0.890361	0	0.529893
EVM0049495	EVM0055625	AT4G28360	AT4G28360:Ribosomal protein L22p/L17e family protein	Os01g0616500	uncharacterized LOC4326653	GLYMA_18G227500	LOC100789663:50S ribosomal protein L22, chloroplastic-like	rpl22	50S ribosomal protein L22, chloroplastic	Dominant	6.17738	0.105893	3.69471	0.067971	2.78304	0.216654	1.41526	0.093178
EVM0073442	EVM0022518	--	--	--	--	--	--	At3g26560	Probable pre-mRNA-splicing factor ATP-dependent RNA helicase	Under-dominant	0.087875	1.26859	0	0.060041	0	0.17188	0	0.07945
EVM0048211	EVM0013235	AT1G75080	BZR1:Brassinosteroid signaling positive regulator (BZR1) family protein	Os07g0580500	BZR1|OsBZR1|OsJ_24880:protein BZR1 homolog 1	GLYMA_01G178000	GMBEHL1:BES1/BZR1 family protein	BEH2	BES1/BZR1 homolog protein 2	Under-dominant	0.058822	20.4198	0.674288	16.3374	0.644885	8.49676	0.667422	7.59234
EVM0061300	EVM0014083	AT3G23250	MYB15:myb domain protein 15	Os03g0142600	transcription factor WER	GLYMA_03G163100	LOC100775603:myb-related protein Myb4-like	OSJNBa0073E02.6	Myb-related protein Myb4	Under-dominant	0.451239	0.392809	0.349595	0	0.279231	3.35743	0.023191	2.86489
EVM0047471	EVM0015586	--	--	Os01g0600400	putative pentatricopeptide repeat-containing protein At3g25970	--	--	PCMP-H24	Pentatricopeptide repeat-containing protein At4g02750	Under-dominant	0	1.55652	0	0.094578	0	0.072588	0	0.206894
EVM0032881	EVM0002935	--	--	--	--	GLYMA_08G329800	LOC100783403:MATH domain and coiled-coil domain-containing protein At3g58270-like	--	--	Under-dominant	0.048116	15.3004	0	14.1597	0	8.07677	0	7.89082
EVM0054012	EVM0040689	--	--	--	--	--	--	T4D2.40	DEAD-box ATP-dependent RNA helicase 38	Under-dominant	1.03436	12.035	0.936096	7.90413	0.506877	3.04759	0.396374	2.9445
EVM0071162	EVM0016579	AT5G45470	AT5G45470:transmembrane protein, putative (DUF594)	Os11g0640500	uncharacterized LOC107275719	GLYMA_10G196900	LOC100819249:uncharacterized LOC100819249	--	--	Dominant	0.387352	0	0.113474	0	0	0	0	0
EVM0065994	EVM0041833	AT2G16530	AT2G16530:3-oxo-5-alpha-steroid 4-dehydrogenase family protein	--	--	GLYMA_11G110300	LOC100814660:polyprenol reductase 2	--	Polyprenol reductase 1	Under-dominant	0	23.7534	0	6.38793	0	5.40504	0	7.41585
EVM0058867	EVM0063647	--	--	--	--	--	--	--	--	Dominant	6.6444	0	5.98924	0	2.94057	0	2.50332	0
EVM0034227	EVM0028627	AT5G10200	AT5G10200:ARM-repeat/Tetratricopeptide repeat (TPR)-like protein	Os05g0421300	uncharacterized LOC4338831	GLYMA_05G179000	--	TOC64	Translocon at the outer membrane of chloroplasts 64	Dominant	12.8379	0	13.291	0.211847	7.91248	0	7.13506	0.504984
EVM0069883	EVM0058417	AT2G47800	ABCC4:multidrug resistance-associated protein 4	Os04g0209450	unknown	GLYMA_10G019000	LOC100793361:ABC transporter C family member 4-like	F17A22.19	ABC transporter C family member 4	Dominant	38.6855	0	13.6832	0	2.07956	0	2.43493	0
EVM0027089	EVM0036081	AT5G01300	AT5G01300:PEBP (phosphatidylethanolamine-binding protein) family protein	Os05g0468800	UPF0098 protein CPn_0877/CP_0992/CPj0877/CpB0906	GLYMA_01G123100	LOC100798067:UPF0098 protein TC_0109-like	--	--	Dominant	0	0.060154	0.805479	0.844758	1.62018	0.061396	2.51662	1.14369
EVM0064126	EVM0051252	AT1G80390	IAA15:indole-3-acetic acid inducible 15	Os07g0182400	IAA24|OJ1506_G02.8:auxin-responsive protein IAA24	GLYMA_19G161000	LOC100792134:auxin-induced protein 22E-like	AUX22D	Auxin-induced protein 22D	Under-dominant	2.34269	33.6273	1.55227	15.5306	0.08364	3.80371	0	2.72557
EVM0001645	EVM0070576	AT5G36930	AT5G36930:Disease resistance protein (TIR-NBS-LRR class) family	--	--	GLYMA_03G077400	LOC100800964:TMV resistance protein N-like	N	TMV resistance protein N	Under-dominant	0.025854	0.447523	0.012295	0.199222	0.014073	0.08567	0	0.113699
EVM0021408	EVM0054472	--	--	--	--	--	--	--	--	Dominant	1.49119	0	1.70021	0	0.320438	0	0.931262	0
EVM0048680	EVM0030190	AT3G54560	HTA11:histone H2A 11	Os03g0743400	OJ1365_D05.1:probable histone H2A variant 3	GLYMA_10G031200	LOC100306323:uncharacterized LOC100306323	H2AV	Histone H2A variant 1	Dominant	180.524	13.9509	38.4472	7.80767	26.0898	4.3589	21.5439	3.98494
EVM0046693	EVM0066859	AT5G04010	AT5G04010:F-box family protein	--	--	GLYMA_02G191900	LOC100779847:probable F-box protein At5g04010	NSFBx	Probable F-box protein At5g04010	Under-dominant	0.125298	4.55241	1.77434	6.39412	5.86084	3.11281	5.57683	1.78351
EVM0013057	EVM0048691	AT3G18030	HAL3A:HAL3-like protein A	--	--	GLYMA_03G020900	LOC100499989:uncharacterized LOC100499989	MBG14.2	Phosphopantothenoylcysteine decarboxylase	Dominant	3.2619	0	1.75697	0	1.00199	0	1.27862	0
EVM0016932	EVM0048502	--	--	--	--	--	--	--	Protein disulfide isomerase-like 5-4 (Precursor)	Dominant	2.47743	0	2.24068	0	1.97584	0	2.73702	0
EVM0017487	EVM0023503	--	--	--	--	GLYMA_07G078100	LOC100797869:uncharacterized LOC100797869	--	--	Dominant	2.43664	0	0.264879	0	0.166684	0	0.168878	0
EVM0024058	EVM0017460	AT2G37430	ZAT11:C2H2 and C2HC zinc fingers superfamily protein	Os01g0839100	P0408C03.2|ZFP:zinc finger protein ZAT8	GLYMA_13G133100	LOC100526874:C2H2-type zinc finger protein	ZAT11	Zinc finger protein ZAT11	Dominant	1.11552	0	1.69226	0	0.201819	0	0.150901	0
EVM0039864	EVM0051142	--	--	--	--	--	--	F16M14.21	AMP deaminase	Under-dominant	0	11.0325	0	5.95267	0	2.26738	0	1.57177
EVM0050012	EVM0032298	AT4G04370	AT4G04370:Tetratricopeptide repeat (TPR)-like superfamily protein	Os06g0185700	P0568D10.5:pentatricopeptide repeat-containing protein At2g03380, mitochondrial	GLYMA_15G110800	LOC100799623:pentatricopeptide repeat-containing protein At4g04370-like	PCMP-E99	Pentatricopeptide repeat-containing protein At4g04370	Dominant	4.74312	0.488955	4.47678	0.52301	1.93294	0.215553	2.32129	0.186792
EVM0004682	EVM0069119	AT5G51640	YLS7:trichome birefringence-like protein (DUF828)	--	--	GLYMA_10G178200	LOC100777725:protein trichome birefringence-like 18	K17N15.19	Protein YLS7	Under-dominant	1.77449	9.18475	0.615543	8.23138	0.081609	6.83647	0	5.78742
EVM0010978	EVM0072625	--	--	--	--	--	--	--	--	Under-dominant	0.149587	18.0541	0.326869	14.2639	0	3.20621	0	2.6126
EVM0016627	EVM0033345	--	--	--	--	--	--	--	Pyruvate dehydrogenase E1 component subunit alpha, mitochondrial (Precursor)	Under-dominant	0	3.57902	0	1.80621	0	2.11534	0	1.44779
EVM0027703	EVM0043442	--	--	--	--	GLYMA_15G066200	LOC100799985:putative cyclin-D6-1	CYCD6-1	Putative cyclin-D6-1	Under-dominant	0	7.98726	0	0.322043	0	0.53196	0	0.362898
EVM0035964	EVM0043980	--	--	--	--	--	--	AS	Hydroquinone glucosyltransferase	Dominant	1.75589	0	0.30926	0	0.030249	0	0.026337	0
EVM0070446	EVM0022557	--	--	--	--	--	--	T4C15.12	ADP-ribosylation factor GTPase-activating protein AGD10	Under-dominant	0.152399	4.835	0.025728	3.86579	0.104466	1.77165	0.019019	1.36314
EVM0033014	EVM0055760	--	--	--	--	--	--	--	--	Under-dominant	0	0	0	0.046854	0	0.566398	0	0.321427
EVM0052270	EVM0028096	--	--	--	--	--	--	FRS5	Protein FAR1-RELATED SEQUENCE 5	Under-dominant	0	0.162982	0	0.335992	0	0.146139	0	0.137096
EVM0011960	EVM0071245	--	--	--	--	--	--	--	--	Under-dominant	0	59.2385	0	47.5521	0	45.3301	0	45.7427
EVM0025706	EVM0025201	--	--	--	--	GLYMA_13G113600	LOC102669420:ribosomal RNA small subunit methyltransferase NEP1-like	--	--	Dominant	5.50258	0	7.25489	0	6.98264	0	9.65156	0
EVM0018482	EVM0008040	AT5G10190	AT5G10190:Major facilitator superfamily protein	Os11g0492200	putative disease resistance RPP13-like protein 1	GLYMA_15G233200	--	RPPL1	Putative disease resistance RPP13-like protein 1	Dominant	0.046911	0.131991	0.259448	0.013976	0.155511	0	0.097127	0
EVM0014186	EVM0069183	AT4G28760	TRM20:methyl-coenzyme M reductase II subunit gamma, putative (DUF3741)	Os03g0143700	uncharacterized LOC4331592	GLYMA_13G129700	LOC100787955:uncharacterized LOC100787955	--	--	Dominant	1.05993	0	0.07819	0	0.019673	0	0.021997	0
EVM0066749	EVM0025836	AT4G22100	BGLU3:beta glucosidase 2	Os05g0366000	BGLU21|Os5bglu21|OsJ_18259:beta-glucosidase 21	GLYMA_07G151900	LOC100781958:beta-glucosidase 11-like	BGLU11	Beta-glucosidase 11 (Precursor)	Under-dominant	0.028709	0.041114	0	0.027862	0	0.123381	0	0.651983
EVM0042770	EVM0073618	AT3G60400	SHOT1:Mitochondrial transcription termination factor family protein	--	--	GLYMA_03G114500	LOC100800581:uncharacterized LOC100800581	--	--	Under-dominant	0	0.548688	0.397623	0.506536	0	0.223637	0.144925	0.212202
EVM0024171	EVM0026872	--	--	--	--	--	--	--	--	Dominant	2.62178	0	1.94599	0	1.43769	0	1.00802	0
EVM0066637	EVM0067908	--	--	--	--	--	--	--	--	Dominant	0.24635	0	2.24312	0.056188	1.86012	0	1.78482	0
EVM0017738	EVM0028845	--	--	--	--	--	--	--	--	Under-dominant	0	3.12062	0	1.96089	0	1.65773	0	1.95392
EVM0060551	EVM0067807	AT3G51660	AT3G51660:Tautomerase/MIF superfamily protein	--	--	GLYMA_03G046200	LOC100796369:macrophage migration inhibitory factor homolog	--	--	Dominant	3.17428	2.55227	6.39383	2.64659	0.740616	0	0.360334	0.186834
EVM0036440	EVM0073535	AT4G18040	EIF4E:eukaryotic translation initiation factor 4E	Os10g0467600	OsJ_31838|p28:eukaryotic translation initiation factor isoform 4E-2	GLYMA_15G089800	LOC100793288:eukaryotic translation initiation factor 4E-1-like	F15J5.10	Eukaryotic translation initiation factor 4E-1	Dominant	35.9855	0.211888	21.9227	0.021922	25.7713	0	24.2905	0
EVM0052466	EVM0070360	--	--	--	--	--	--	--	--	Dominant	4.70876	0.292791	5.16142	0.693898	5.23182	0.19602	4.59449	0.17081
EVM0007918	EVM0057999	--	--	--	--	--	--	--	Putative expansin-B2 (Precursor)	Under-dominant	0	0.218892	0	1.22289	0	1.25351	0	1.48133
EVM0061663	EVM0002601	--	--	--	--	GLYMA_17G009400	LOC100170726:peroxisomal short-chain dehydrogenase/reductase family protein	--	Tropinone reductase-like 3	Under-dominant	0	13.761	0	13.997	0	9.75793	0	7.3677
EVM0028782	EVM0025573	--	--	--	--	GLYMA_12G050100	LOC100793770:protein NLP9-like	NLP9	Protein NLP9	Under-dominant	0.081182	7.13868	0.034013	0.130124	0	0.186882	0.017181	6.37235
EVM0019325	EVM0011817	AT1G17860	AT1G17860:Kunitz family trypsin and protease inhibitor protein	Os04g0526600	RASI:alpha-amylase/subtilisin inhibitor	GLYMA_09G163900	LOC100789630:21 kDa seed protein-like	--	--	Dominant	24.7	0.185854	8.37606	0.121767	0.297997	0.041335	0.689256	0.111182
EVM0001018	EVM0043398	AT1G27170	AT1G27170:transmembrane receptors / ATP binding protein	--	--	GLYMA_03G077400	LOC100800964:TMV resistance protein N-like	N	TMV resistance protein N	Dominant	2.26279	0.032414	2.74308	0.015157	1.85392	0.034932	1.80851	0
EVM0012221	EVM0067373	AT4G01070	GT72B1:UDP-Glycosyltransferase superfamily protein	--	--	GLYMA_03G256500	UGT1:glucosyltransferase	AS	Hydroquinone glucosyltransferase	Under-dominant	0	0.026699	0	0.149977	0	0.108222	0	0.371921
EVM0013338	EVM0053129	AT2G17525	AT2G17525:Pentatricopeptide repeat (PPR) superfamily protein	--	--	GLYMA_01G158100	LOC100786950:pentatricopeptide repeat-containing protein At2g17525, mitochondrial	At2g17525	Pentatricopeptide repeat-containing protein At2g17525, mitochondrial (Precursor)	Under-dominant	0.023694	0.9062	0.065705	1.42074	0.01264	0.794556	0	0.672347
EVM0065918	EVM0031508	--	--	--	--	GLYMA_11G209300	LOC100500491:uncharacterized LOC100500491	--	--	Under-dominant	0	18.5124	0	15.6891	0	12.1665	0	11.5117
EVM0012338	EVM0011536	AT1G11840	GLX1:glyoxalase/bleomycin resistance protein/dioxygenase superfamily protein	Os02g0280500	P0669G10.7:probable lactoylglutathione lyase, chloroplastic	GLYMA_04G083100	GMGLYI-3:glyoxalase GLYI-3	At1g67280	Probable lactoylglutathione lyase, chloroplast (Precursor)	Under-dominant	0	6.14886	0	3.30556	0	1.53276	0	1.11533
EVM0033880	EVM0016598	AT4G19110	AT4G19110:Protein kinase superfamily protein	Os02g0700600	CDKF-4|OJ1111_E07.13-1|OJ1111_E07.13-2:cyclin-dependent kinase F-4	GLYMA_14G128600	--	--	Cyclin-dependent kinase F-4	Under-dominant	0.140598	2.78027	0.065828	3.18346	0	2.25287	0.060056	1.79371
EVM0019731	EVM0044238	--	--	--	--	--	--	MPK8	Mitogen-activated protein kinase 8	Under-dominant	0.090114	5.15902	1.14041	4.74536	0.188454	3.83245	0.223275	2.85648
EVM0070638	EVM0050440	AT2G33350	AT2G33350:CCT motif family protein	Os10g0466500	uncharacterized LOC4348845	GLYMA_10G134400	LOC100807304:uncharacterized LOC100807304	COL3	Zinc finger protein CONSTANS-LIKE 3	Under-dominant	0.163792	0.397395	0.455067	0.678057	0	0.322966	0.023606	0.373661
EVM0025942	EVM0070184	--	--	--	--	--	--	--	--	Under-dominant	0	3.67177	0	6.31717	0	5.63773	0	4.52143
EVM0059735	EVM0071679	--	--	--	--	--	--	--	--	Dominant	0.897742	0	1.92828	0	0.857907	0	0.787885	0
EVM0048116	EVM0024342	--	--	--	--	--	--	--	--	Dominant	0.350015	0	0.456156	0	0.077099	0	0.072174	0
EVM0065523	EVM0036769	--	--	--	--	--	--	--	--	Dominant	11.066	1.06435	4.95094	0.19369	4.96962	0.617379	2.14018	0.176577
EVM0049876	EVM0013370	AT1G16280	RH36:RNA helicase 36	--	--	GLYMA_08G165600	LOC100798597:DEAD-box ATP-dependent RNA helicase 36	RH36	DEAD-box ATP-dependent RNA helicase 36	Under-dominant	0	0.820127	0	1.1431	0	0.07437	0	0
EVM0059043	EVM0025919	--	--	--	--	GLYMA_15G087800	--	DRP4A	Putative dynamin-related protein 4A	Dominant	13.1384	0	11.8984	0	5.61529	0	5.86815	0
EVM0036198	EVM0007276	--	--	--	--	--	--	--	--	Under-dominant	0	23.3154	0	17.3244	0	3.33966	0	2.61431
EVM0024162	EVM0068861	--	--	--	--	--	--	--	--	Under-dominant	0	1.12574	0	0.992441	0	0.187583	0	0.398155
EVM0072920	EVM0058555	AT2G40435	AT2G40435:transcription factor SCREAM-like protein	Os07g0676600	OJ1167_G06.116:uncharacterized LOC9270706	GLYMA_01G129700	LOC100500546:uncharacterized LOC100500546	F13K23.12	Transcription factor SCREAM2	Dominant	19.7554	0.746501	3.3518	0.655378	0.294017	0.285691	0.896133	0.052147
EVM0001585	EVM0036585	AT3G60660	AT3G60660:spindle/kinetochore-associated-like protein	--	--	GLYMA_01G137000	LOC100805505:spindle and kinetochore-associated protein 1 homolog	At3g60660	Spindle and kinetochore-associated protein 1 homolog	Dominant	11.9643	4.88538	2.13652	0.254203	0.208766	0.779521	0.357784	0.687791
EVM0067150	EVM0004803	AT3G32047	AT3G32047:Cytochrome P450 superfamily protein	Os06g0613600	cytochrome P450 93A3	GLYMA_10G092500	LOC100805931:cytochrome P450 93A3-like	CYP93A3	Cytochrome P450 93A3	Dominant	0.596529	0.166828	1.97582	0	0.389511	0	0.452202	0
EVM0068758	EVM0020397	--	--	--	--	--	--	--	--	Under-dominant	0	1.65023	0	1.36448	0	1.25631	0	0.737373
EVM0039577	EVM0046380	--	--	--	--	GLYMA_06G203600	--	--	--	Under-dominant	0	2.40313	0	3.60252	0	0.051973	0	0
EVM0002550	EVM0047973	--	--	--	--	GLYMA_18G079000	LOC100775600:uncharacterized LOC100775600	--	--	Dominant	0.026164	0	1.20186	0.111579	0.327636	0.361007	0.414723	0.35215
EVM0043303	EVM0025501	--	--	--	--	--	--	At3g23880	F-box/kelch-repeat protein At3g23880	Dominant	4.2728	1.38866	3.07749	2.22203	1.88994	1.11999	2.41946	1.11229
EVM0025916	EVM0051247	AT4G25290	AT4G25290:DNA photolyase	--	--	GLYMA_09G230500	LOC100813721:cryptochrome DASH, chloroplastic/mitochondrial	--	--	Under-dominant	0.166187	0.815119	0.216906	0.065533	0.167048	0.037392	0.153802	0
EVM0072637	EVM0069313	--	--	--	--	--	--	At3g08930	LIMR family protein At3g08930	Dominant	37.1934	0	43.2632	0	30.7809	0	35.8452	0
EVM0040934	EVM0030100	AT3G56090	FER3:ferritin 3	Os12g0106000	Fer2|ferritin:ferritin-1, chloroplastic	GLYMA_18G024600	LOC100810000:ferritin-3, chloroplastic-like	PFE	Ferritin, chloroplastic (Precursor)	Under-dominant	0.417142	11.979	0.258187	6.48901	0	1.8577	0	0.805357
EVM0065359	EVM0069915	--	--	--	--	GLYMA_03G053500	--	N	TMV resistance protein N	Dominant	0.258423	0	1.38117	0	0	0	0	0
EVM0051666	EVM0065492	AT2G40170	GEA6:Stress induced protein	--	--	GLYMA_01G119600	SLE3:protein SLE3	EM1	Em-like protein GEA1	Dominant	0.825111	0.117723	34.703	6.94293	122.756	2.72999	167.333	30.8637
EVM0052757	EVM0027661	--	--	--	--	--	--	--	--	Under-dominant	0.529737	10.3188	0.366141	8.40794	0	8.92783	0	8.48767
EVM0064554	EVM0031187	AT1G02060	AT1G02060:Tetratricopeptide repeat (TPR)-like superfamily protein	Os02g0121900	OJ1020_C02.24:pentatricopeptide repeat-containing protein At1g02060, chloroplastic	GLYMA_12G191600	LOC100794080:pentatricopeptide repeat-containing protein At1g02060, chloroplastic	At1g02060	Pentatricopeptide repeat-containing protein At1g02060, chloroplastic (Precursor)	Dominant	0.089715	0.526465	1.31928	0.096625	0.290622	0.544455	0.096117	0.505006
EVM0013661	EVM0048272	--	--	--	--	--	--	--	--	Under-dominant	0.95787	14.9392	0.475818	15.8772	0	6.3871	0	7.12401
EVM0039768	EVM0038019	AT3G05810	AT3G05810:IGR motif protein	--	--	GLYMA_20G096000	LOC100306511:uncharacterized LOC100306511	--	--	Dominant	5.95803	0.450482	3.54687	0.246346	2.22979	0.151406	2.36794	0
EVM0013931	EVM0070965	AT3G61860	RS31:RNA-binding (RRM/RBD/RNP motifs) family protein	Os04g0118900	serine/arginine-rich splicing factor RS31	GLYMA_16G022300	LOC100797709:serine/arginine-rich splicing factor RS31	F21F14.30	Serine/arginine-rich splicing factor RS31	Dominant	16.1872	1.21315	9.75667	0.658088	8.0884	0.898976	6.13957	0.062574
EVM0027985	EVM0058854	--	--	--	--	--	--	--	--	Dominant	4.80605	0.102915	3.30339	0.105326	3.59223	0.555408	3.76284	0.063559
EVM0044197	EVM0023232	AT5G48910	LPA66:Pentatricopeptide repeat (PPR) superfamily protein	Os07g0113500	OJ1118_G09.129|OJ1513_F02.122:pentatricopeptide repeat-containing protein ELI1, chloroplastic	GLYMA_11G213300	LOC100812343:pentatricopeptide repeat-containing protein At5g48910	PCMP-H38	Pentatricopeptide repeat-containing protein At5g48910	Dominant	1.46446	0.204867	1.91094	1.19249	0.69537	0.207293	0.771462	0.504641
EVM0020620	EVM0048034	AT1G04190	TPR3:Tetratricopeptide repeat (TPR)-like superfamily protein	Os12g0604800	tetratricopeptide repeat protein 1	GLYMA_02G004400	LOC100790717:RNA polymerase II-associated protein 3-like	HOP2	Hsp70-Hsp90 organizing protein 2	Dominant	17.1877	0.344471	7.02841	0.143263	8.09685	0.450349	7.62673	0.314057
EVM0059653	EVM0043042	AT2G16640	TOC132:multimeric translocon complex in the outer envelope membrane 132	Os05g0151400	translocase of chloroplast 159, chloroplastic	GLYMA_11G105500	LOC100776898:translocase of chloroplast 120, chloroplastic-like	TOC132	Translocase of chloroplast 132, chloroplastic	Dominant	39.2544	7.08678	39.821	6.50477	18.5099	2.64674	21.203	2.41611
EVM0071399	EVM0030244	AT1G76060	EMB1793:LYR family of Fe/S cluster biogenesis protein	--	--	GLYMA_17G261100	LOC100781648:uncharacterized LOC100781648	--	--	Under-dominant	0	6.97022	0	15.8267	0.000384	6.94416	0.001571	6.35657
EVM0055593	EVM0044617	--	--	--	--	--	--	At3g46870	Pentatricopeptide repeat-containing protein At3g46870	Dominant	0.57518	0.06383	0.24147	0	0.127673	0	0.162838	0.060087
EVM0065942	EVM0072921	--	--	--	--	--	--	--	--	Under-dominant	1.16816	19.4107	0.88385	9.88425	0.153823	4.60285	0.902011	4.14941
EVM0016832	EVM0001352	--	--	--	--	--	--	--	--	Dominant	0.628136	0	1.85611	0	1.39075	0	0.869687	0
EVM0066064	EVM0013577	--	--	--	--	--	--	--	--	Under-dominant	0	1.58397	0	0.174721	0	0.092484	0	0
EVM0038786	EVM0062592	AT4G24015	AT4G24015:RING/U-box superfamily protein	--	--	GLYMA_05G218700	--	RHA4A	RING-H2 zinc finger protein RHA4a	Under-dominant	1.44842	7.23849	0.711419	3.22293	0.391063	2.05804	0.54977	1.22958
EVM0020790	EVM0053308	AT2G20710	AT2G20710:Tetratricopeptide repeat (TPR)-like superfamily protein	--	--	--	--	At2g20710	Pentatricopeptide repeat-containing protein At2g20710, mitochondrial (Precursor)	Dominant	2.78278	0.872946	2.59804	0	1.0421	0	1.02737	0.053321
EVM0038668	EVM0050921	AT4G28650	AT4G28650:Leucine-rich repeat transmembrane protein kinase family protein	Os03g0145050	unknown	GLYMA_10G040500	LOC100788430:leucine-rich repeat receptor-like protein kinase PXL2	PXL2	Leucine-rich repeat receptor-like protein kinase PXL2 (Precursor)	Dominant	3.86389	0.455652	0.615186	1.26117	0.848275	0.489165	0.575194	0.420488
EVM0011836	EVM0006813	AT4G35300	TMT2:tonoplast monosaccharide transporter2	Os10g0539900	monosaccharide-sensing protein 2	GLYMA_06G015000	LOC100811857:monosaccharide-sensing protein 2-like	--	Monosaccharide-sensing protein 1	Dominant	0	0	0.311323	0	0.220636	0.037128	0.097267	0
EVM0067058	EVM0026813	AT4G33070	AT4G33070:Thiamine pyrophosphate dependent pyruvate decarboxylase family protein	Os03g0293500	PDC|PDC2:pyruvate decarboxylase 2	GLYMA_07G153100	LOC100789053:pyruvate decarboxylase 2	PDC2	Pyruvate decarboxylase 2	Under-dominant	7.81399	10.4393	0.846292	5.80414	0.149037	8.17671	0.19837	8.0904
EVM0012363	EVM0034349	AT3G18750	WNK6:with no lysine (K) kinase 6	Os07g0572800	MEK1|OJ1121_A05.35-1|OJ1121_A05.35-2|OJ1699_E05.11-1|OJ1699_E05.11-2|OsJ_023858|OsWNK1|WNK1:probable serine/threonine-protein kinase WNK1	GLYMA_07G053500	WNK6:with no lysine kinase 6	--	Probable serine/threonine-protein kinase WNK4	Dominant	5.58922	0	4.92438	0.054278	4.18726	0	3.85901	0
EVM0052191	EVM0007292	--	--	--	--	--	--	CUL1	Cullin-1	Under-dominant	0	0.350522	0	2.29819	0	0.970552	0	0.079838
EVM0037718	EVM0042680	AT1G01470	LEA14:Late embryogenesis abundant protein	--	--	GLYMA_16G031300	PM22:seed maturation protein PM22	--	Desiccation protectant protein Lea14 homolog	Under-dominant	0	0.627537	0	2.59973	0	3.27943	0	5.45089
EVM0068202	EVM0044696	--	--	--	--	--	--	AS	Hydroquinone glucosyltransferase	Under-dominant	0	4.97862	0	3.10345	0	2.70853	0	2.02358
EVM0048207	EVM0005263	--	--	--	--	--	--	SNZ	AP2-like ethylene-responsive transcription factor SNZ	Dominant	20.3086	0	22.602	0	10.0987	0	10.02	0
EVM0072837	EVM0025444	AT1G06620	AT1G06620:2-oxoglutarate (2OG) and Fe(II)-dependent oxygenase superfamily protein	Os03g0690500	DIBOA-glucoside dioxygenase BX6	GLYMA_15G257300	LOC102659434:1-aminocyclopropane-1-carboxylate oxidase homolog 1-like	At1g06620	1-aminocyclopropane-1-carboxylate oxidase homolog 1	Under-dominant	0.024985	21.5958	0.104314	21.923	0	9.58238	0	10.6973
EVM0055184	EVM0054364	--	--	--	--	GLYMA_06G043300	LOC100800645:protein MRG2-like	--	--	Dominant	1.2302	0	2.50996	0	3.99635	0	4.28474	0
EVM0072213	EVM0073247	AT5G06610	AT5G06610:lipase (DUF620)	Os10g0411100	uncharacterized LOC4348604	GLYMA_02G169000	LOC100801654:uncharacterized LOC100801654	--	--	Under-dominant	0.114054	1.6435	0.026488	2.39904	0	1.97692	0	1.65755
EVM0006776	EVM0069991	--	--	--	--	--	--	--	--	Dominant	1.09793	0	2.44542	0	1.63236	0.014888	3.01321	0
EVM0021487	EVM0009556	AT4G28300	AT4G28300:formin-like protein (DUF1421)	Os05g0561600	adenylate cyclase, terminal-differentiation specific	GLYMA_12G113200	LOC100810231:probable basic-leucine zipper transcription factor R	--	--	Under-dominant	1.79256	17.083	1.24366	12.0196	0.926374	12.758	1.1616	12.4082
EVM0000412	EVM0065725	--	--	--	--	--	--	--	--	Dominant	0.50199	0.534429	0.468568	0.22872	0.49653	0	0.357478	0.300432
EVM0014597	EVM0052149	--	--	--	--	--	--	--	--	Under-dominant	0	18.3826	0	13.157	0	9.23422	0	8.63604
EVM0034442	EVM0024539	AT3G14240	AT3G14240:Subtilase family protein	Os08g0452100	OJ1117_F10.11:subtilisin-like protease SBT1.5	GLYMA_07G044400	LOC100819529:subtilisin-like protease SBT1.6	At5g67360	Subtilisin-like protease (Precursor)	Dominant	28.8892	0.291789	50.9761	0.492422	57.8	0.218192	61.7922	0.182963
EVM0020643	EVM0063244	AT5G36930	AT5G36930:Disease resistance protein (TIR-NBS-LRR class) family	--	--	GLYMA_03G077400	LOC100800964:TMV resistance protein N-like	N	TMV resistance protein N	Dominant	1.44666	0	1.7241	0	1.14876	0	0.964537	0
EVM0016838	EVM0025043	AT2G35795	AT2G35795:Chaperone DnaJ-domain superfamily protein	--	--	GLYMA_13G137400	LOC100500663:uncharacterized LOC100500663	TIM14-1	Mitochondrial import inner membrane translocase subunit TIM14-1	Dominant	4.24341	1.03697	4.62686	0.286591	0.991065	0.11009	0.467443	0.099042
EVM0012799	EVM0037064	AT1G71430	AT1G71430:hypothetical protein	--	--	GLYMA_20G137100	LOC100781730:uncharacterized LOC100781730	--	--	Dominant	10.6108	0.030513	9.35906	0.027997	5.06272	0.010824	5.88225	0.010795
EVM0040829	EVM0029040	AT3G23980	BLI:BLISTER	--	--	GLYMA_20G079600	LOC100811137:uncharacterized LOC100811137	--	--	Dominant	11.7149	0	10.81	0	9.48152	0.257378	8.58862	0
EVM0025987	EVM0052264	--	--	--	--	--	--	--	--	Dominant	2.28242	0.197318	0.29279	0.208515	0.051811	0.015134	0.069019	0.188754
EVM0057394	EVM0057542	--	--	--	--	--	--	--	--	Dominant	4.0197	0	3.53746	0	1.05712	0	1.11937	0
EVM0037728	EVM0072279	--	--	--	--	--	--	--	--	Dominant	11.4427	0	12.8818	0	7.15804	0	7.77619	0
EVM0053471	EVM0036518	AT4G37380	AT4G37380:Tetratricopeptide repeat (TPR)-like superfamily protein	Os07g0113500	OJ1118_G09.129|OJ1513_F02.122:pentatricopeptide repeat-containing protein ELI1, chloroplastic	GLYMA_17G165800	LOC100775763:pentatricopeptide repeat-containing protein ELI1, chloroplastic	At4g37380	Pentatricopeptide repeat-containing protein ELI1, chloroplastic {ECO:0000305} (Precursor)	Dominant	5.81427	0.567233	5.97862	0.268647	2.81009	0.224174	2.59622	0.215183
EVM0067851	EVM0019156	AT5G45210	AT5G45210:Disease resistance protein (TIR-NBS-LRR class) family	--	--	GLYMA_08G295400	--	At4g11170	Putative disease resistance protein At4g11170	Dominant	2.72226	0.022994	2.44238	0.05764	1.64155	0	2.16036	0.007337
EVM0033287	EVM0071535	--	--	--	--	GLYMA_16G174400	--	--	--	Under-dominant	0	2.09228	0	81.9666	0	190.619	0	175.497
EVM0005493	EVM0013175	AT1G47990	GA2OX4:gibberellin 2-oxidase 4	--	--	GLYMA_09G032200	LOC100811043:gibberellin 2-beta-dioxygenase 2-like	GA2OX2	Gibberellin 2-beta-dioxygenase 2	Under-dominant	0	129.223	0	79.6905	0	11.9326	0	11.9385
EVM0047479	EVM0048843	AT1G72300	PSY1R:Leucine-rich receptor-like protein kinase family protein	Os02g0153400	tyrosine-sulfated glycopeptide receptor 1	GLYMA_16G015000	LOC100807989:tyrosine-sulfated glycopeptide receptor 1-like	PSYR1	Tyrosine-sulfated glycopeptide receptor 1	Dominant	0.005489	0	0.736393	0	0.587579	0	0.846894	0
EVM0012784	EVM0011411	--	--	--	--	GLYMA_09G120800	--	--	--	Under-dominant	0.473985	20.0963	0.844104	18.8077	0	10.2798	0	8.90142
EVM0042056	EVM0070672	AT3G07770	Hsp89.1:HEAT SHOCK PROTEIN 89.1	Os08g0487800	heat shock protein 90-5, chloroplastic	GLYMA_14G007700	LOC100806710:HSP90 superfamily protein	--	Endoplasmin homolog (Precursor)	Under-dominant	7.41568	15.2989	4.1e-05	8.51465	0.000327	9.50316	0.402716	9.79335
EVM0034899	EVM0027233	AT1G22170	AT1G22170:Phosphoglycerate mutase family protein	--	--	GLYMA_13G087800	LOC100784422:2,3-bisphosphoglycerate-dependent phosphoglycerate mutase-like	--	Callose synthase 5	Under-dominant	0	10.0461	0	4.48501	0	3.4472	0	13.4251
EVM0007132	EVM0053756	AT2G45540	AT2G45540:WD-40 repeat family protein / beige-like protein	Os04g0555500	BEACH domain-containing protein C2	GLYMA_18G223300	LOC100782030:BEACH domain-containing protein C2-like	--	--	Under-dominant	0.15192	4.9482	0.925902	2.673	1.43686	2.67782	1.51296	2.46106
EVM0060744	EVM0069985	--	--	Os12g0287300	cysteine desulfurase 1, chloroplastic	--	--	T27G7.17	Cysteine desulfurase 2, chloroplastic (Precursor)	Under-dominant	0.364492	3.73845	0.45197	1.00792	0.180691	0.375545	0	0.143321
EVM0058202	EVM0008657	AT2G46770	NST1:NAC (No Apical Meristem) domain transcriptional regulator superfamily protein	Os08g0115800	P0470F10.1:NAC domain-containing protein 43	GLYMA_16G019400	SHAT1-5:NAC domain-containing protein 43-like	F19D11.5	NAC domain-containing protein 43	Under-dominant	0.034078	0.117009	0	1.23231	0	1.03469	0	0.526448
EVM0006824	EVM0050396	AT5G66600	AT5G66600:electron transporter, putative (Protein of unknown function, DUF547)	Os08g0515700	uncharacterized LOC4346031	GLYMA_11G062000	LOC100813952:uncharacterized LOC100813952	--	--	Under-dominant	0	11.268	0	48.0005	0	8.26224	0	0.78246
EVM0030386	EVM0004936	--	--	--	--	--	--	CERK1	Chitin elicitor receptor kinase 1 (Precursor)	Dominant	8.83017	0	11.8667	0	6.54077	0	6.94748	0
EVM0062432	EVM0059789	AT4G17030	EXLB1:expansin-like B1	--	--	GLYMA_05G065700	LOC100777265:expansin-like B1	dl4545c	Expansin-like B1 (Precursor)	Under-dominant	0.062406	1.32642	0	0.823222	0	0.566589	0	0
EVM0068060	EVM0066125	--	--	--	--	GLYMA_01G059300	LOC100815658:protein RADIALIS-like 5	AIM1	3-hydroxyacyl-CoA dehydrogenase	Under-dominant	1.23876	34.2992	1.06654	27.0925	0.562214	17.7547	1.12676	16.6443
EVM0040491	EVM0065431	AT5G03900	AT5G03900:Iron-sulfur cluster biosynthesis family protein	Os02g0533000	uncharacterized protein At5g03900, chloroplastic	GLYMA_01G077300	LOC100799827:uncharacterized protein At5g03900, chloroplastic-like	At5g03900	Uncharacterized protein At5g03900, chloroplastic (Precursor)	Dominant	8.16642	0	8.28467	0	4.649	0	3.33375	0
EVM0064904	EVM0035518	AT2G46495	AT2G46495:RING/U-box superfamily protein	--	--	GLYMA_16G025100	LOC100798415:putative RING-H2 finger protein ATL21A	ATL21A	Putative RING-H2 finger protein ATL21A (Precursor)	Under-dominant	0.057535	1.63836	0.102032	0.884297	0	1.19299	0	1.35367
EVM0026619	EVM0022387	--	--	--	--	--	--	--	Basic endochitinase (Precursor)	Under-dominant	1.93741	18.073	0.723664	0.089305	0	0.05094	0.099759	0
EVM0031998	EVM0034531	AT1G61667	AT1G61667:serine protease, putative (Protein of unknown function, DUF538)	--	--	GLYMA_07G188000	LOC100805649:uncharacterized LOC100805649	--	--	Under-dominant	1.76842	9.90068	0.474661	6.50884	0	2.35983	0	3.34001
EVM0028073	EVM0055311	AT5G57580	AT5G57580:Calmodulin-binding protein	Os02g0177800	calmodulin-binding protein 60 C	GLYMA_07G190700	LOC100812605:calmodulin-binding protein 60 B	--	--	Under-dominant	2.64439	15.5925	1.42571	18.2663	1.22672	6.67917	1.3479	7.50258
EVM0019901	EVM0014598	--	--	--	--	--	--	--	Dynamin-related protein 12A	Dominant	3.50215	0	3.30485	0	1.45323	0	1.25866	0
EVM0016311	EVM0062494	AT4G02590	UNE12:basic helix-loop-helix (bHLH) DNA-binding superfamily protein	Os07g0182200	transcription factor UNE12	GLYMA_19G160900	LOC100797789:transcription factor UNE12-like	T10P11.13	Transcription factor UNE12	Dominant	10.1415	0	7.62148	0	3.90854	0	4.28034	0
EVM0026126	EVM0058838	AT1G12650	AT1G12650:rRNA biogenesis RRP36-like protein	--	--	GLYMA_07G082900	LOC100779255:ribosomal RNA processing protein 36 homolog	--	--	Dominant	17.1032	0	19.6991	0	8.90866	0	8.21674	0
EVM0068329	EVM0019524	AT3G53980	AT3G53980:Bifunctional inhibitor/lipid-transfer protein/seed storage 2S albumin superfamily protein	Os04g0415800	non-specific lipid-transfer protein	GLYMA_18G190000	LOC100305635:uncharacterized LOC100305635	--	--	Under-dominant	9.12134	9.33308	2.98991	3.13995	0	1.04062	0.418099	0.298691
EVM0022576	EVM0038629	--	--	--	--	GLYMA_03G045200	--	RPPL1	Putative disease resistance RPP13-like protein 1	Dominant	1.01813	0.84219	1.45399	0.869869	1.07345	0.631822	0.715052	0.51138
EVM0040349	EVM0056813	--	--	--	--	GLYMA_08G079000	LOC100808870:probable N-acetyl-gamma-glutamyl-phosphate reductase, chloroplastic	OSJNBa0063J18.8	Probable N-acetyl-gamma-glutamyl-phosphate reductase, chloroplastic (Precursor)	Under-dominant	0	11.235	0	5.71628	0.020403	2.66764	0	4.27768
EVM0046558	EVM0044507	--	--	--	--	--	--	--	ACT domain-containing protein ACR4 {ECO:0000305}	Under-dominant	0	3.9158	0	7.15202	0	5.13609	0	5.19173
EVM0011069	EVM0055367	AT4G10500	AT4G10500:2-oxoglutarate (2OG) and Fe(II)-dependent oxygenase superfamily protein	Os04g0581100	naringenin,2-oxoglutarate 3-dioxygenase	GLYMA_16G017500	LOC100788012:flavonol synthase/flavanone 3-hydroxylase-like	MAH20.20	Flavonol synthase/flavanone 3-hydroxylase	Under-dominant	0	5.68096	2.53262	29.2002	9.11336	15.1093	6.59549	12.5799
EVM0060467	EVM0003087	--	--	--	--	--	--	ZFWD1	Zinc finger CCCH domain-containing protein 48	Dominant	0.682491	0	0.596339	0	0.092039	0	0.168661	0
EVM0022102	EVM0034706	AT4G15510	PPD1:Photosystem II reaction center PsbP family protein	Os12g0564400	psbP domain-containing protein 1, chloroplastic	GLYMA_03G230300	LOC100792664:psbP domain-containing protein 1, chloroplastic-like	PPD1	PsbP domain-containing protein 1, chloroplastic (Precursor)	Dominant	2.4422	0	3.32896	0	0.947605	0	1.27948	0
EVM0050834	EVM0061112	AT5G43960	AT5G43960:Nuclear transport factor 2 (NTF2) family protein with RNA binding (RRM-RBD-RNP motifs) domain-containing protein	--	--	GLYMA_03G167100	LOC100787900:putative G3BP-like protein	K24M9.11	Nucleolin 2	Under-dominant	0.29026	1.35819	0	0.74685	0.309438	0.507476	0	0.791874
EVM0073916	EVM0032538	--	--	--	--	--	--	--	--	Under-dominant	0	4.69414	0	4.56001	0	4.03205	0	3.3882
EVM0053094	EVM0017174	AT1G53870	AT1G53870:LURP-one-like protein (DUF567)	Os07g0672600	protein LURP-one-related 2-like	GLYMA_16G013400	LOC100820270:protein LURP-one-related 11-like	At3g14260	Protein LURP-one-related 11	Under-dominant	0.10884	0.020095	0	0.707057	0	0	0	0.069638
EVM0045520	EVM0045109	--	--	--	--	--	--	OSJNBb0111B07.22	B3 domain-containing protein Os03g0622100	Under-dominant	0	0.440479	0	0.054781	0	0	0	0
EVM0038490	EVM0062685	AT3G58530	AT3G58530:RNI-like superfamily protein	Os02g0281150	F-box protein At3g58530	GLYMA_09G105500	LOC100818866:F-box protein At3g58530	At3g58530	F-box protein At3g58530	Dominant	8.45911	0	3.70252	0	3.65915	0	3.23308	0
EVM0032493	EVM0003198	AT5G01900	WRKY62:WRKY DNA-binding protein 62	Os08g0386200	P0434E03.6:probable WRKY transcription factor 54	GLYMA_03G002300	LOC100811812:probable WRKY transcription factor 70-like	WRKY70	Probable WRKY transcription factor 70	Dominant	0.425474	0	0.142162	0	0	0.058775	0.188273	0
EVM0038402	EVM0015382	--	--	--	--	GLYMA_10G098500	--	ND4	NADH-ubiquinone oxidoreductase chain 4	Under-dominant	0	0.549859	0	4.33811	0	3.89954	0	3.9231
EVM0018434	EVM0044313	--	--	--	--	GLYMA_19G108900	--	--	--	Dominant	8.37392	0	5.03271	0	4.18774	0	4.25393	0
EVM0051934	EVM0028628	AT1G26370	AT1G26370:RNA helicase family protein	--	--	GLYMA_02G119000	LOC100815345:putative ATP-dependent RNA helicase DHX33	At3g26560	Probable pre-mRNA-splicing factor ATP-dependent RNA helicase	Dominant	12.4834	1.29176	16.1709	4.01112	5.45095	2.25147	4.88953	2.04775
EVM0008501	EVM0032022	--	--	--	--	GLYMA_08G329800	LOC100783403:MATH domain and coiled-coil domain-containing protein At3g58270-like	UBP13	Ubiquitin carboxyl-terminal hydrolase 13	Under-dominant	0	25.4501	0	38.185	0	8.96035	0	10.216
EVM0021752	EVM0059894	AT5G10720	HK5:histidine kinase 5	--	--	GLYMA_17G220800	LOC100801640:histidine kinase 5-like	MAJ23.80	Histidine kinase 5	Dominant	0.809469	0.45238	1.80137	0.376782	2.18588	0.026171	2.11317	0.033377
EVM0007941	EVM0045005	AT1G06330	AT1G06330:Heavy metal transport/detoxification superfamily protein	--	--	GLYMA_12G210500	LOC100802418:heavy metal-associated isoprenylated plant protein 26-like	F20M13.140	Heavy metal-associated isoprenylated plant protein 26 (Precursor)	Under-dominant	0	1.74146	0	2.51952	0	1.36434	0.607331	1.19914
EVM0013225	EVM0006765	--	--	--	--	--	--	AGD8	Probable ADP-ribosylation factor GTPase-activating protein AGD8	Dominant	5.26526	1.46715	3.55795	0.23311	2.32298	0.294696	1.96383	0.247615
EVM0027274	EVM0052438	--	--	--	--	--	--	--	--	Under-dominant	0	9.432	0	2.28655	0	0	0	0.801588
EVM0028338	EVM0013614	AT4G15510	PPD1:Photosystem II reaction center PsbP family protein	Os12g0564400	psbP domain-containing protein 1, chloroplastic	GLYMA_03G230300	LOC100792664:psbP domain-containing protein 1, chloroplastic-like	PPD1	PsbP domain-containing protein 1, chloroplastic (Precursor)	Dominant	1.71209	0	2.32181	1.85037	0.56227	0	0.837634	0.39753
EVM0061902	EVM0037940	AT4G28360	AT4G28360:Ribosomal protein L22p/L17e family protein	Os01g0616500	uncharacterized LOC4326653	GLYMA_18G227500	LOC100789663:50S ribosomal protein L22, chloroplastic-like	rpl22	50S ribosomal protein L22, chloroplastic	Dominant	6.77516	0	6.17651	0	4.21987	0	1.97385	0
EVM0047746	EVM0000617	AT2G45080	cycp3;1:cyclin p3;1	Os04g0628900	cyclin-P1-1	GLYMA_01G133900	LOC100775375:cyclin-U2-1-like	CYCU2-1	Cyclin-U2-1	Dominant	4.34447	0	1.45696	0	0.651797	0	0.325692	0
EVM0070198	EVM0054199	AT2G46590	DAG2:Dof-type zinc finger DNA-binding family protein	Os04g0567800	dof zinc finger protein DOF4.6	GLYMA_16G022900	LOC100793115:dof zinc finger protein DOF2.5	F21F14.20	Dof zinc finger protein DOF3.7	Under-dominant	0	0	0.589705	1.44036	0	0	0	0.362072
EVM0043925	EVM0057578	AT2G36170	AT2G36170:60S ribosomal protein L40-1	Os07g0489500	P0477A12.6:ubiquitin	GLYMA_19G195500	LOC100800784:ubiquitin-60S ribosomal protein L40	UBICEP52-7	60S ribosomal protein L40 (Precursor)	Dominant	126.614	0	79.7728	0.02625	102.345	0	62.0513	0
EVM0053707	EVM0054806	AT2G38650	GAUT7:galacturonosyltransferase 7	Os06g0712500	OJ1663_H12.25:polygalacturonate 4-alpha-galacturonosyltransferase	GLYMA_15G122600	LOC100785342:probable galacturonosyltransferase 4	At2g45640	Histone deacetylase complex subunit SAP18	Dominant	16.0878	0	8.15327	0	7.7585	0	5.10007	0
EVM0056386	EVM0069073	--	--	--	--	--	--	RPS7	40S ribosomal protein S7	Under-dominant	0	6.46288	0	6.48192	0	2.68805	0	2.44206
EVM0007431	EVM0022026	--	--	Os08g0326300	uncharacterized LOC4345278	--	--	--	--	Under-dominant	0	0.689223	0	0.204116	0	0.148248	0	0.142363
EVM0050021	EVM0057819	--	--	--	--	GLYMA_07G078100	LOC100797869:uncharacterized LOC100797869	--	--	Under-dominant	0	0.141589	0	0.406319	0	0.432732	0	0.315971
EVM0064703	EVM0015165	AT1G32130	IWS1:Transcription elongation factor (TFIIS) family protein	--	--	GLYMA_01G012500	LOC100812819:transcription factor IWS1-like	--	--	Under-dominant	0.017883	9.37011	0.102733	8.26889	0.029505	3.38562	0.005547	3.36419
EVM0010282	EVM0017657	--	--	--	--	--	--	POL	Protein phosphatase 2C 32	Under-dominant	0.403705	7.98905	0.63305	6.77916	0.335177	3.64903	0.923019	4.738
EVM0056911	EVM0004564	--	--	--	--	--	--	At1g65750	Putative ribonuclease H protein At1g65750	Under-dominant	0	0.112947	0	3.23742	0	0.100258	0	0.079473
EVM0056090	EVM0042921	AT1G32120	AT1G32120:serine/threonine-protein phosphatase 7 long form-like protein	Os04g0619500	OTU domain-containing protein 6B	GLYMA_19G207500	LOC100780620:OTU domain-containing protein 6B-like	--	--	Dominant	1.85025	0	1.40386	0	1.1679	0	1.13166	0
EVM0017881	EVM0026945	--	--	--	--	--	--	FRS11	Protein FAR1-RELATED SEQUENCE 11	Dominant	3.07341	0	3.03728	0	2.12503	0	1.79485	0
EVM0027952	EVM0074906	--	--	Os01g0546000	lysM domain receptor-like kinase 3	GLYMA_01G027100	LOC100800907:lysM domain receptor-like kinase 3	LYK3	LysM domain receptor-like kinase 3 (Precursor)	Under-dominant	0	0	0	0.446947	0	0.237515	0	0.064278
EVM0052454	EVM0068032	--	--	--	--	--	--	--	--	Under-dominant	0	6.89385	0	4.83853	0	5.62692	0	5.64249
EVM0069106	EVM0008624	--	--	--	--	GLYMA_09G070500	LOC100798788:protein STRICTOSIDINE SYNTHASE-LIKE 4	--	Protein STRICTOSIDINE SYNTHASE-LIKE 4 {ECO:0000303|PubMed:10777701} (Precursor)	Dominant	8.45997	1.78678	6.17443	3.41871	2.70052	0.121932	4.83812	0.6198
EVM0032423	EVM0033805	--	--	--	--	GLYMA_08G056100	LOC100801073:potassium transporter 25-like	P0625E02.129	Potassium transporter 7	Dominant	0	0	0.159663	0	0.182105	0	0.54219	0
EVM0057562	EVM0028337	AT1G23380	KNAT6:homeobox protein knotted-1-like 6	Os01g0302500	HOS16|OSH6:homeobox protein knotted-1-like 1	GLYMA_08G284300	LOC100803730:homeobox protein knotted-1-like 6	KNAT6	Homeobox protein knotted-1-like 6	Under-dominant	1.28598	23.765	0.164961	14.1006	0	5.93128	0.074472	5.9408
EVM0054163	EVM0036928	AT1G23460	AT1G23460:Pectin lyase-like superfamily protein	Os05g0542800	probable polygalacturonase At1g80170	GLYMA_08G285300	LOC100804067:probable polygalacturonase At1g80170	At1g80170	Probable polygalacturonase At1g80170 (Precursor)	Dominant	0.661714	0.071142	0.289486	0.037638	0.236042	0.202535	0.224858	0.041716
EVM0033631	EVM0021109	AT3G18050	AT3G18050:GPI-anchored protein	Os02g0710700	OJ1038_A06.17|OJ1311_H06.27:uncharacterized GPI-anchored protein At4g28100	GLYMA_05G244200	--	At4g28100	Uncharacterized GPI-anchored protein At4g28100 (Precursor)	Under-dominant	0.741459	78.8052	1.29117	11.6398	0.774131	11.0995	0.510164	12.447
EVM0009566	EVM0063709	AT3G48330	PIMT1:protein-l-isoaspartate methyltransferase 1	--	--	GLYMA_04G190200	LOC100810913:protein-L-isoaspartate O-methyltransferase 2-like	T29H11.150	Protein-L-isoaspartate O-methyltransferase 1	Under-dominant	0.772503	10.5609	1.15193	5.65214	0.91744	6.28194	2.07637	7.12168
EVM0039286	EVM0032473	AT2G23460	XLG1:extra-large G-protein 1	Os11g0206700	extra-large guanine nucleotide-binding protein 3	GLYMA_12G047900	LOC100791124:extra-large guanine nucleotide-binding protein 1-like	F26B6.11	Extra-large guanine nucleotide-binding protein 1	Under-dominant	0.885796	6.7009	0.491463	7.55312	0.380237	4.39053	0.229237	4.77646
EVM0028281	EVM0023570	--	--	--	--	--	--	MSL3.14	Replication protein A 70 kDa DNA-binding subunit D	Dominant	0.269606	0	0.311862	0	0	0	0	0
EVM0017689	EVM0029390	--	--	--	--	--	--	--	--	Under-dominant	0	2.18288	0	1.96777	0	1.22988	0	1.82805
EVM0028122	EVM0040730	AT4G28510	PHB1:prohibitin 1	Os03g0814600	unknown	GLYMA_11G109400	LOC100811958:prohibitin-2-like	PHB2	Prohibitin-2, mitochondrial	Dominant	73.0918	0.402639	26.0022	0.412537	30.8131	0.045325	17.885	0.079189
EVM0005625	EVM0068116	AT1G67060	AT1G67060:peptidase M50B-like protein	--	--	GLYMA_05G237900	--	--	--	Dominant	0.451333	0	1.72932	0	1.13185	0	0.306374	0
EVM0023598	EVM0042254	AT4G39730	PLAT1:Lipase/lipooxygenase, PLAT/LH2 family protein	Os02g0753300	OJ1288_G09.19:uncharacterized LOC4330755	GLYMA_06G104600	LOC100814381:TPR repeat-containing thioredoxin TTL1-like	--	--	Dominant	84.0045	0.037651	26.7085	0.040278	8.85094	0.032761	5.86266	0.023858
EVM0049232	EVM0031877	--	--	--	--	GLYMA_13G091100	LOC100817369:auxin-induced protein 5NG4-like	At4g30420	WAT1-related protein At4g30420	Under-dominant	0	26.7517	0	22.7079	0	2.11403	0	1.18266
EVM0016692	EVM0043235	AT4G26870	AT4G26870:Class II aminoacyl-tRNA and biotin synthetases superfamily protein	Os02g0686400	OJ1717_A09.34:aspartate--tRNA ligase 2, cytoplasmic	GLYMA_17G223600	LOC100811577:aspartate--tRNA ligase 2, cytoplasmic-like	SYNC3	Asparagine--tRNA ligase, cytoplasmic 3	Under-dominant	0	0.482924	0	0.148361	0	1.00501	0	0.945324
EVM0071574	EVM0013296	--	--	Os01g0793300	P0684C02.4:aureusidin synthase	GLYMA_13G242300	LOC100789730:polyphenol oxidase A1, chloroplastic-like	--	Polyphenol oxidase A1, chloroplastic (Precursor)	Dominant	29.5587	0	2.11496	0	1.06726	0	0.795571	0
EVM0023437	EVM0042490	AT4G15560	CLA1:Deoxyxylulose-5-phosphate synthase	Os07g0190000	DXPS|OsJ_23394:probable 1-deoxy-D-xylulose-5-phosphate synthase 2, chloroplastic	GLYMA_08G277000	LOC100798930:probable 1-deoxy-D-xylulose-5-phosphate synthase 2, chloroplastic	--	Probable 1-deoxy-D-xylulose-5-phosphate synthase 2, chloroplastic (Precursor)	Dominant	2.97504	0.848875	1.91108	0.025393	0.027575	0.019313	0.032011	0.03363
EVM0054875	EVM0061574	AT5G20730	NPH4:Transcriptional factor B3 family protein / auxin-responsive factor AUX/IAA-like protein	Os12g0613700	ARF25|ARF6B|OsARF6b|OsJ_035418:auxin response factor 25	GLYMA_15G181000	LOC100815277:auxin response factor 19-like	T29M8.9	Auxin response factor 19	Dominant	11.3905	0	9.83141	0	9.56547	0	11.11	0
EVM0041244	EVM0054288	AT2G38330	AT2G38330:MATE efflux family protein	Os09g0548300	protein DETOXIFICATION 45, chloroplastic	GLYMA_07G156100	LOC100797693:protein DETOXIFICATION 44, chloroplastic	DTX44	MATE efflux family protein 2, chloroplastic (Precursor)	Dominant	2.90221	0.438916	3.51805	0.647776	4.36046	0.423741	3.65912	0.76087
EVM0041931	EVM0033290	--	--	--	--	--	--	--	--	Dominant	11.3447	0.006846	15.5105	0	7.10696	0	8.42705	0
EVM0044776	EVM0067029	AT4G24760	AT4G24760:alpha/beta-Hydrolases superfamily protein	Os02g0796600	OJ1004_E04.17:alpha/beta hydrolase domain-containing protein 17B	GLYMA_04G190500	LOC100813072:alpha/beta hydrolase domain-containing protein 17C-like	--	--	Under-dominant	4.29903	3.92254	1.97114	9.43192	0.549324	11.6983	0.646424	9.65686
EVM0073075	EVM0060987	--	--	--	--	--	--	--	--	Under-dominant	0	28.3149	0	15.7386	0	13.5087	0	7.77151
EVM0048982	EVM0033221	--	--	--	--	--	--	--	--	Under-dominant	0	4.97795	0	6.13781	0	3.15957	0	2.54808
EVM0012665	EVM0006385	AT4G28280	LLG3:LORELEI-LIKE-GPI ANCHORED PROTEIN 3	Os02g0721700	GPI-anchored protein LORELEI	GLYMA_12G112500	LOC100809870:GPI-anchored protein LORELEI-like	LRE	GPI-anchored protein LORELEI (Precursor)	Under-dominant	0.054656	30.2002	0.048936	18.5143	0	17.1297	0.461313	13.1796
EVM0026892	EVM0058288	--	--	--	--	--	--	--	--	Under-dominant	0.019213	0.528367	0	0.228032	0	0.149333	0	0.240046
EVM0049437	EVM0010012	--	--	--	--	--	--	--	--	Under-dominant	0	0.66126	0	1.49937	0	0.532599	0	0.49113
EVM0037088	EVM0026796	AT1G65060	4CL3:4-coumarate:CoA ligase 3	Os02g0177666	unknown	GLYMA_11G091600	LOC100790396:4-coumarate--CoA ligase 2-like	--	4-coumarate--CoA ligase 2	Under-dominant	0	2.81544	0	6.25657	0	1.3342	0	0.787079
EVM0024448	EVM0031190	AT2G19560	EER5:proteasome family protein	--	--	GLYMA_17G055500	LOC100795595:PCI domain-containing protein 2	--	--	Under-dominant	9.47974	24.7492	6.92034	25.2058	4.06262	10.1847	4.14075	9.96991
EVM0073588	EVM0013531	AT3G52960	AT3G52960:Thioredoxin superfamily protein	Os02g0192700	PRXIIE-2:peroxiredoxin-2E-2, chloroplastic	GLYMA_19G190800	LOC100783307:peroxiredoxin-2E, chloroplastic	PRXIIE	Peroxiredoxin-2E, chloroplastic (Precursor)	Under-dominant	8.65657	301.443	3.78388	123.457	3.34678	81.0438	2.71544	64.32
EVM0061947	EVM0001259	--	--	--	--	--	--	At4g02000	Uncharacterized protein At4g02000	Under-dominant	0	5.0154	0	6.55349	0	3.94197	0.015849	3.63712
EVM0042281	EVM0028119	AT3G04060	NAC046:NAC domain containing protein 46	Os03g0327100	NAC39:NAC domain-containing protein 92	GLYMA_19G109100	LOC100784372:NAC domain-containing protein 100-like	NAC100	NAC domain-containing protein 100	Under-dominant	1.198	2.16869	0	12.4701	0	0.428206	0.151461	0.30108
EVM0072734	EVM0046544	AT1G61065	AT1G61065:1,3-beta-glucan synthase component (DUF1218)	Os04g0678200	uncharacterized LOC4337412	GLYMA_07G193800	LOC100817583:uncharacterized LOC100817583	--	--	Under-dominant	2.62362	43.1083	3.51485	29.794	2.07989	12.9795	2.2762	12.0472
EVM0011065	EVM0023542	AT4G24200	AT4G24200:Transcription elongation factor (TFIIS) family protein	--	--	GLYMA_17G258900	LOC102667261:uncharacterized LOC102667261	--	--	Under-dominant	0.054008	6.50714	0.129113	5.7014	1.24396	1.64809	1.19294	1.57734
EVM0000310	EVM0005946	--	--	--	--	--	--	--	--	Under-dominant	0	11.2163	0	18.4112	0	5.94012	0	5.9631
EVM0022631	EVM0063667	AT5G47900	AT5G47900:heparan-alpha-glucosaminide N-acetyltransferase-like protein (DUF1624)	Os04g0404900	heparan-alpha-glucosaminide N-acetyltransferase	GLYMA_18G298500	LOC100812497:heparan-alpha-glucosaminide N-acetyltransferase	--	--	Under-dominant	0.162415	12.9648	0.054564	10.3998	0.136349	10.1519	0	7.31543
EVM0049928	EVM0017035	AT1G79540	AT1G79540:Pentatricopeptide repeat (PPR) superfamily protein	Os09g0110200	P0646B04.9:pentatricopeptide repeat-containing protein At1g79540	GLYMA_04G221000	LOC100788461:pentatricopeptide repeat-containing protein At1g79540	At1g79540	Pentatricopeptide repeat-containing protein At1g79540	Dominant	11.9233	0	11.028	0	7.41789	0.108447	7.28434	0
EVM0073436	EVM0009779	AT2G22500	UCP5:uncoupling protein 5	--	--	GLYMA_08G280300	LOC100797888:mitochondrial uncoupling protein 5-like	F22K18.230	Mitochondrial uncoupling protein 4	Under-dominant	7.45945	223.789	2.34701	105.793	5.6985	16.6319	4.55789	8.3626
EVM0001350	EVM0017714	AT4G21450	AT4G21450:PapD-like superfamily protein	--	--	GLYMA_07G189400	LOC100808835:vesicle-associated protein 4-2	PVA42	Vesicle-associated protein 4-2	Dominant	44.15	0.95755	31.0113	1.2676	10.9963	0.586763	8.45616	0.18582
EVM0042809	EVM0000308	AT2G28380	DRB2:dsRNA-binding protein 2	Os05g0150400	DRB2|DRB3|OsDRB3|P0001A07.3:double-stranded RNA-binding protein 2	GLYMA_11G145900	DRB2B:dsRNA-binding protein Drb2b	DRB2	Double-stranded RNA-binding protein 2	Dominant	13.3342	0	5.30455	0	4.83133	0	4.34595	0
EVM0035492	EVM0023265	AT3G48260	WNK3:with no lysine (K) kinase 3	Os07g0572800	MEK1|OJ1121_A05.35-1|OJ1121_A05.35-2|OJ1699_E05.11-1|OJ1699_E05.11-2|OsJ_023858|OsWNK1|WNK1:probable serine/threonine-protein kinase WNK1	GLYMA_04G188800	WNK3:with no lysine kinase	OSJNBa0068N01.12	Probable serine/threonine-protein kinase WNK2	Dominant	32.2731	0.041825	24.5561	0.583656	12.455	0	12.5246	0.051336
EVM0048270	EVM0021503	AT2G32240	AT2G32240:early endosome antigen	Os10g0422075	unknown	GLYMA_12G022500	LOC100792883:myosin-4-like	--	--	Dominant	23.2235	2.45395	24.0288	0.743852	13.5794	0.573432	12.5745	0.095546
EVM0010416	EVM0044732	AT3G26180	CYP71B20:cytochrome P450, family 71, subfamily B, polypeptide 20	Os01g0227500	cytochrome P450 71A1	GLYMA_04G110400	LOC100785621:cytochrome P450 71A1-like	CYP71A1	Cytochrome P450 71A1	Dominant	0.528807	0	14.4881	0	22.0682	0	32.8596	0
EVM0025008	EVM0035995	AT3G18840	AT3G18840:LOW protein: PPR containing-like protein	--	--	GLYMA_11G121500	LOC100803987:putative pentatricopeptide repeat-containing protein At3g18840	PCMP-E92	Putative pentatricopeptide repeat-containing protein At3g18840	Under-dominant	0.582524	3.69848	0.408652	3.04609	0.131079	0.747205	0.186188	1.00592
EVM0069537	EVM0020140	AT1G70460	PERK13:root hair specific 10	Os03g0568800	proline-rich receptor-like protein kinase PERK13	GLYMA_08G286600	LOC100807794:proline-rich receptor-like protein kinase PERK13	--	Proline-rich receptor-like protein kinase PERK12	Dominant	1.73991	0	2.84857	0.072799	3.83656	0	4.58093	0
EVM0070340	EVM0030655	--	--	--	--	GLYMA_14G010100	--	AAP7	Probable amino acid permease 7	Under-dominant	0	11.4041	0	16.2004	0	9.94025	0	7.00967
EVM0074042	EVM0059506	AT1G11180	SCAMP2:Secretory carrier membrane protein (SCAMP) family protein	Os07g0564600	OJ1112_E08.118|OsJ_023796|SCAMP1:secretory carrier-associated membrane protein 1	GLYMA_07G191600	LOC100815455:putative secretory carrier-associated membrane protein 1-like	PSAM2	Secretory carrier-associated membrane protein	Dominant	20.3206	1.56024	19.0293	2.53552	14.0524	1.62779	14.7102	2.07152
EVM0009163	EVM0064911	AT2G22300	SR1:signal responsive 1	Os01g0923600	calmodulin-binding transcription activator 4	GLYMA_05G178200	--	T26C19.4	Calmodulin-binding transcription activator 3	Dominant	4.31633	0.285002	3.10297	0.512297	3.45438	0.012367	3.55425	0.04421
EVM0039228	EVM0003710	AT2G16060	HB1:hemoglobin 1	Os03g0233900	GLB1A|OJ1175C11.5|hb1|rHb1:non-symbiotic hemoglobin 1	GLYMA_11G121800	LOC102661758:nonsymbiotic hemoglobin	MHB1	Non-symbiotic hemoglobin 1	Under-dominant	0.059375	1.25025	0.497291	0.582785	0	0.30138	0	0.140605
EVM0037595	EVM0060616	AT1G09480	AT1G09480:NAD(P)-binding Rossmann-fold superfamily protein	--	--	--	--	T24D18.5	Cinnamoyl-CoA reductase 1	Under-dominant	0.093879	2.84159	0.699521	21.8068	0.020031	1.00058	0.095426	0.485967
EVM0004176	EVM0001555	--	--	--	--	--	--	GST1	Glutathione S-transferase 1	Dominant	1.64658	0	0	0	0.189875	0	0	0
EVM0006533	EVM0070358	AT5G48380	BIR1:BAK1-interacting receptor-like kinase 1	Os05g0399800	probable inactive receptor kinase At1g27190	GLYMA_08G062900	LOC102664092:probably inactive leucine-rich repeat receptor-like protein kinase At5g48380	At5g48380	Probably inactive leucine-rich repeat receptor-like protein kinase At5g48380 (Precursor)	Under-dominant	0.02526	6.7369	0	5.62038	0	2.44495	0.029173	2.3872
EVM0020973	EVM0004261	AT4G00340	RLK4:receptor-like protein kinase 4	Os07g0553633	G-type lectin S-receptor-like serine/threonine-protein kinase At2g19130	GLYMA_12G104100	LOC100305421:S-locus lectin protein kinase family protein	At2g19130	G-type lectin S-receptor-like serine/threonine-protein kinase At2g19130 (Precursor)	Under-dominant	0.205033	0.727587	0.185612	2.13869	0.068928	0.639406	0.260757	0.567856
EVM0005864	EVM0073981	--	--	--	--	--	--	--	--	Dominant	0.902	0	1.99589	0	0.004827	0	0.363777	0
EVM0014990	EVM0048549	AT3G59820	LETM1:LETM1-like protein	Os04g0496800	LETM1 and EF-hand domain-containing protein 1, mitochondrial	GLYMA_05G167300	--	--	--	Dominant	19.6927	0	8.79522	0	6.15325	0	6.05422	0
EVM0045855	EVM0057689	--	--	--	--	GLYMA_05G165800	--	RPS2	Disease resistance protein RPS2	Dominant	2.04385	1.41159	1.99049	1.17663	0.213498	0	0.82646	0.203114
EVM0047043	EVM0047841	--	--	--	--	--	--	--	--	Under-dominant	0	3.61157	0	1.13979	0	0.383634	0	0.311327
EVM0056684	EVM0074068	AT5G48350	AT5G48350:Polynucleotidyl transferase, ribonuclease H-like superfamily protein	Os01g0737600	Werner Syndrome-like exonuclease	GLYMA_12G144600	LOC100527339:DEDDy 3'-5' exonuclease domain-containing protein	F18A5.260	Werner Syndrome-like exonuclease	Under-dominant	0	1.08998	0.076117	2.21771	0	0.629888	0	0.645664
EVM0070878	EVM0057085	--	--	--	--	--	--	CVP2	Type I inositol 1,4,5-trisphosphate 5-phosphatase CVP2	Under-dominant	0	0.648059	0	1.51986	0	0.843004	0	0.830009
EVM0003294	EVM0068023	AT5G64200	SC35:serine/arginine-rich splicing factor-like protein, putative	Os03g0388000	serine/arginine-rich splicing factor SC35	GLYMA_08G072600	LOC100778928:serine/arginine-rich splicing factor SC35	SC35	Serine/arginine-rich splicing factor SC35	Dominant	50.2869	8.15016	65.2501	16.7782	23.5318	7.36743	24.9799	8.46194
EVM0040873	EVM0038798	--	--	Os01g0793300	P0684C02.4:aureusidin synthase	GLYMA_13G242400	--	--	Polyphenol oxidase A1, chloroplastic (Precursor)	Dominant	39.3877	0	4.51801	0	0.711249	0	0.884306	0
EVM0059091	EVM0054148	AT4G27300	AT4G27300:S-locus lectin protein kinase family protein	--	--	GLYMA_13G283200	--	At4g27290	G-type lectin S-receptor-like serine/threonine-protein kinase At4g27290 (Precursor)	Under-dominant	0	0.655987	0.082571	0.822532	0.020212	0	0	0
EVM0004837	EVM0039178	--	--	--	--	--	--	--	Probable histone-lysine N-methyltransferase ATXR3	Under-dominant	0.014228	14.4513	0.1712	10.9801	0	7.44853	0.062787	8.35904
EVM0074186	EVM0009468	AT5G48150	PAT1:GRAS family transcription factor	Os07g0545800	CIGR1:chitin-inducible gibberellin-responsive protein 1	GLYMA_06G265500	LOC100775665:scarecrow-like protein 21	P0006G05.102	Chitin-inducible gibberellin-responsive protein 1	Under-dominant	2.03265	1.43195	0.015023	0.333735	0	0	0	0.021534
EVM0044394	EVM0074836	--	--	--	--	GLYMA_12G070700	LOC100782972:uncharacterized LOC100782972	--	--	Under-dominant	0	18.8143	0	4.07896	0	2.75026	0.064573	1.16498
EVM0012032	EVM0005918	AT3G58660	AT3G58660:Ribosomal protein L1p/L10e family	--	--	GLYMA_15G254100	LOC100782862:ribosomal L1 domain-containing protein 1	RPL10A	60S ribosomal protein L10a	Dominant	12.565	0	8.04356	0	6.18081	0	4.67007	0
EVM0014044	EVM0030193	--	--	--	--	--	--	At2g30170	Probable protein phosphatase 2C 26	Dominant	1.63176	0	1.3039	0	1.78589	0	1.72797	0
EVM0003037	EVM0004261	AT2G19130	AT2G19130:S-locus lectin protein kinase family protein	Os04g0420033	G-type lectin S-receptor-like serine/threonine-protein kinase At2g19130	GLYMA_12G198800	LOC100809852:G-type lectin S-receptor-like serine/threonine-protein kinase At2g19130	At2g19130	G-type lectin S-receptor-like serine/threonine-protein kinase At2g19130 (Precursor)	Under-dominant	0.483814	0.727587	0.471924	2.13869	0.002228	0.639406	0.039706	0.567856
EVM0053142	EVM0042154	--	--	--	--	--	--	--	--	Under-dominant	0	5.60975	0	6.59001	0	1.95323	0	2.6667
EVM0056188	EVM0071839	AT5G03740	HD2C:histone deacetylase 2C	--	--	GLYMA_12G084700	HDT1:nucleolar histone deacetylase HD2-P39	HDT1	Histone deacetylase HDT1	Dominant	112.651	5.21384	57.0962	2.03132	51.9561	0	43.901	0.25555
EVM0064625	EVM0051877	AT1G18150	ATMPK8:Protein kinase superfamily protein	Os01g0643800	MPK16|P0707D10.2:mitogen-activated protein kinase 16	GLYMA_05G244600	--	MPK9	Mitogen-activated protein kinase 9	Dominant	20.2982	0.700971	21.6998	0.293963	5.7891	0.138187	5.06882	0.100193
EVM0060940	EVM0035922	--	--	--	--	GLYMA_11G052500	LOC100807175:cyclin-D3-3-like	F28A23.80	Cyclin-D3-1	Dominant	7.56984	9.33677	4.73206	1.69769	3.92432	0.862022	2.86918	0.377542
EVM0007741	EVM0024691	AT1G31910	AT1G31910:GHMP kinase family protein	--	--	GLYMA_06G127200	LOC100818443:probable phosphomevalonate kinase	--	--	Dominant	3.64903	0	4.57295	0	1.67116	0	1.83262	0
EVM0012493	EVM0028425	--	--	--	--	--	--	--	--	Under-dominant	0	4.4901	0	3.355	0	3.01074	0	2.23673
EVM0034874	EVM0038803	AT4G38650	AT4G38650:Glycosyl hydrolase family 10 protein	Os05g0304900	uncharacterized LOC4338360	GLYMA_06G004400	LOC100806005:probable endo-1,4-beta-xylanase C	--	--	Dominant	2.22501	0	0.463454	0	0.511997	0	0.371733	0
EVM0027864	EVM0030051	--	--	--	--	--	--	T17M13.3	Sucrose transport protein SUC3	Dominant	2.52418	0.090054	1.68359	0.198316	1.73886	0	2.04204	0
EVM0039153	EVM0063332	AT3G18860	AT3G18860:transducin family protein / WD-40 repeat family protein	Os07g0123700	phospholipase A-2-activating protein	GLYMA_12G045800	LOC100816481:phospholipase A-2-activating protein-like	DAW1	Dynein assembly factor with WDR repeat domains 1	Dominant	26.2133	2.95343	23.4205	0.909844	14.73	0.043713	13.095	0
EVM0029601	EVM0003085	AT4G22720	AT4G22720:Actin-like ATPase superfamily protein	Os05g0194600	probable tRNA N6-adenosine threonylcarbamoyltransferase	GLYMA_19G252200	LOC100780256:probable tRNA N6-adenosine threonylcarbamoyltransferase	At2g45270	Probable tRNA N6-adenosine threonylcarbamoyltransferase, mitochondrial {ECO:0000255|HAMAP-Rule:MF_03179} (Precursor)	Dominant	8.93174	0.018425	6.92457	0.006848	4.11509	0	3.42378	0
EVM0000797	EVM0067656	AT4G38430	ROPGEF1:rho guanyl-nucleotide exchange factor 1	--	--	GLYMA_12G023400	LOC100789706:rop guanine nucleotide exchange factor 1-like	ROPGEF1	Rop guanine nucleotide exchange factor 1	Dominant	10.5746	0.853576	5.51603	0.565957	7.88565	0.773469	6.76404	0.232292
EVM0008035	EVM0048161	AT1G65840	PAO4:polyamine oxidase 4	--	--	GLYMA_18G045100	LOC100782576:probable polyamine oxidase 4	PAO4	Probable polyamine oxidase 4	Dominant	31.0812	1.51329	16.6023	0.335264	7.20538	0.228682	9.15457	0
EVM0036128	EVM0002860	AT2G20710	AT2G20710:Tetratricopeptide repeat (TPR)-like superfamily protein	--	--	GLYMA_13G297800	--	At2g20710	Pentatricopeptide repeat-containing protein At2g20710, mitochondrial (Precursor)	Dominant	1.43343	0	1.31256	0	0.837682	0	0.875515	0
EVM0034713	EVM0052216	AT1G23380	KNAT6:homeobox protein knotted-1-like 6	Os01g0302500	HOS16|OSH6:homeobox protein knotted-1-like 1	GLYMA_08G284300	LOC100803730:homeobox protein knotted-1-like 6	KNAT6	Homeobox protein knotted-1-like 6	Under-dominant	0.931039	13.4135	0.142994	7.5994	0.229616	0.457316	0	0.156337
EVM0014542	EVM0042776	AT5G15740	AT5G15740:O-fucosyltransferase family protein	Os03g0328100	uncharacterized protein At1g04910	GLYMA_18G275300	LOC100776860:uncharacterized protein At1g04910-like	At1g04910	Uncharacterized protein At1g04910	Dominant	1.85673	0	0	0	0.474802	0	0	0
EVM0010815	EVM0059994	AT5G22580	AT5G22580:Stress responsive A/B Barrel Domain-containing protein	Os11g0150400	uncharacterized protein At5g22580	GLYMA_11G188300	LOC100306003:stress-response A/B barrel domain-containing protein	At5g22580	Uncharacterized protein At5g22580	Under-dominant	1.06386	75.6349	1.40489	64.945	1.2875	40.175	0.410846	39.1485
EVM0050124	EVM0065005	AT3G48730	GSA2:glutamate-1-semialdehyde 2,1-aminomutase 2	--	--	GLYMA_06G002900	GSA1:glutamate 1-semialdehyde aminotransferase	GSA1	Glutamate-1-semialdehyde 2,1-aminomutase, chloroplastic (Precursor)	Dominant	31.9409	0.76121	14.9434	0.349123	11.9786	0.55736	10.2866	0.392205
EVM0064367	EVM0028807	AT2G21050	LAX2:like AUXIN RESISTANT 2	Os03g0244650	unknown	GLYMA_12G030900	GMLAX12:auxin influx carrier LAX12	LAX5	Auxin transporter-like protein 5	Dominant	7.41069	0.249218	6.54289	0.762323	2.52208	1.11543	1.39922	0.466395
EVM0001696	EVM0057677	AT1G11410	AT1G11410:S-locus lectin protein kinase family protein	Os04g0631800	receptor-like serine/threonine-protein kinase SD1-6	GLYMA_08G061000	LOC100812814:G-type lectin S-receptor-like serine/threonine-protein kinase At1g11410	RKS1	G-type lectin S-receptor-like serine/threonine-protein kinase RKS1 (Precursor)	Dominant	0.429209	0	1.28257	0.035655	1.56807	0	1.32781	0
EVM0016989	EVM0053514	AT4G28250	EXPB3:expansin B3	Os02g0639500	EXPB16|OsEXPB16:expansin-B16	GLYMA_12G111200	EXPB7:expansin-B3-like	EXPB3	Expansin-B3 (Precursor)	Dominant	5.69574	0	3.92897	0	6.52571	0.015371	3.46685	0.014
EVM0008644	EVM0015340	AT2G17040	NAC036:NAC domain containing protein 36	--	--	GLYMA_12G022700	NAC6:NAC domain protein NAC6	ANAC094	Putative NAC domain-containing protein 94	Dominant	2.28831	0.132923	3.53439	0.660379	0.143247	0.753902	0.235814	0.384189
EVM0037977	EVM0003842	--	--	--	--	--	--	--	--	Dominant	1.93741	0	0.695474	0	0.368063	0	0.341088	0
EVM0023127	EVM0017747	AT5G41010	NRPB12:DNA directed RNA polymerase, 7 kDa subunit	--	--	GLYMA_09G164200	LOC100790164:DNA-directed RNA polymerases II, IV and V subunit 12	MEE6.8	DNA-directed RNA polymerases II, IV and V subunit 12	Under-dominant	15.8167	20.9989	6.45886	15.8668	4.12401	12.0198	1.31419	10.8037
EVM0046194	EVM0019752	AT4G37890	EDA40:Zinc finger (C3HC4-type RING finger) family protein	--	--	GLYMA_01G097900	LOC100794006:uncharacterized LOC100794006	--	--	Under-dominant	8.46982	5.11716	13.7307	2.0996	0.009748	1.33069	0.004516	1.2655
EVM0017119	EVM0018151	AT5G60750	AT5G60750:CAAX amino terminal protease family protein	--	--	GLYMA_08G019500	LOC100816897:putative protease	--	--	Dominant	3.65253	3.24595	1.38578	2.96345	2.48955	0	1.39799	1.55367
EVM0011555	EVM0066536	--	--	--	--	--	--	--	--	Under-dominant	0.575077	1.6423	0.171035	2.00782	0.043318	1.295	0.03415	1.57489
EVM0070699	EVM0043080	--	--	--	--	GLYMA_18G170400	--	T1B8.8	Probable ubiquitin-conjugating enzyme E2 24	Under-dominant	0	0.126086	0	0.152272	0	0.566513	0	0.201965
EVM0066563	EVM0060932	AT5G56710	AT5G56710:Ribosomal protein L31e family protein	Os06g0319700	60S ribosomal protein L31	GLYMA_07G127500	LOC100305583:uncharacterized LOC100305583	RPL31	60S ribosomal protein L31	Under-dominant	68.4681	80.592	29.0106	109.873	11.1045	113.444	12.773	42.1008
EVM0016860	EVM0019119	AT3G58120	BZIP61:Basic-leucine zipper (bZIP) transcription factor family protein	Os01g0211800	BZIP02|OsbZIP02:basic leucine zipper 2-like	GLYMA_06G284900	BZIP50:bZIP transcription factor bZIP50	BZIP61	Basic leucine zipper 61	Dominant	11.6733	0.73473	4.49627	0	3.27487	0	2.91172	0
EVM0008181	EVM0048657	--	--	--	--	--	--	--	NADP-dependent malic enzyme	Under-dominant	0	1.90413	0	1.61362	0	1.26104	0	0
EVM0070597	EVM0065703	--	--	--	--	GLYMA_13G365300	LOC100785496:uncharacterized LOC100785496	--	--	Under-dominant	0	0.067974	0	0.233063	0	0.173922	0	0.284817
EVM0042790	EVM0054993	AT1G10660	AT1G10660:transmembrane protein	Os01g0171800	uncharacterized LOC4327642	GLYMA_08G284900	LOC100801420:uncharacterized LOC100801420	--	--	Under-dominant	0.15021	10.18	0.428323	10.4037	0.420697	3.74248	0.736877	4.42447
EVM0062907	EVM0019580	AT1G50490	UBC20:ubiquitin-conjugating enzyme 20	--	--	GLYMA_12G021800	LOC100305664:ubiquitin-conjugating enzyme E2	UBC19	Ubiquitin-conjugating enzyme E2 19	Under-dominant	4.82138	59.7435	1.46875	13.5951	1.06168	4.47451	0.125796	1.75724
EVM0032554	EVM0015432	AT5G22920	AT5G22920:CHY-type/CTCHY-type/RING-type Zinc finger protein	Os12g0538500	E3 ubiquitin-protein ligase MIEL1	GLYMA_11G192900	LOC100812709:E3 ubiquitin-protein ligase MIEL1-like	--	--	Under-dominant	6.10761	81.8094	20.3536	204.728	3.37289	51.5753	2.68905	66.3985
EVM0066389	EVM0014330	--	--	--	--	--	--	--	--	Dominant	13.9943	0	8.26724	0	2.22933	0	2.3562	0
EVM0018717	EVM0069321	AT5G35450	AT5G35450:Disease resistance protein (CC-NBS-LRR class) family	Os08g0539700	PibH8:putative disease resistance RPP13-like protein 3	GLYMA_18G283200	LOC100790719:putative disease resistance RPP13-like protein 3	T2G17.1/F11A3.25	CLIP-associated protein	Under-dominant	1.82151	7.56344	2.59866	6.68304	0.766595	5.28309	1.8621	4.02062
EVM0065995	EVM0016035	--	--	--	--	--	--	--	Sulfite oxidase	Under-dominant	0.633754	15.504	1.51628	18.459	0.390619	15.4442	0.911337	14.3525
EVM0063272	EVM0031307	AT5G36110	CYP716A1:cytochrome P450, family 716, subfamily A, polypeptide 1	Os07g0519600	OJ1793_E11.110:cytochrome P450 716B1	GLYMA_08G125100	LOC100808690:beta-amyrin 28-oxidase-like	--	Beta-amyrin 28-oxidase	Under-dominant	1.2608	8.97662	1.8303	13.6957	0.561688	1.60727	0.211629	1.5054
EVM0031990	EVM0018214	AT4G37930	SHM1:serine transhydroxymethyltransferase 1	--	--	GLYMA_18G150000	LOC100499635:serine hydroxymethyltransferase 5	--	Serine hydroxymethyltransferase, mitochondrial (Precursor)	Dominant	17.4314	0.940629	19.2038	1.20542	8.70616	0.706019	7.09106	0.466264
EVM0009718	EVM0072196	--	--	--	--	--	--	--	--	Dominant	4.99022	1.09044	3.97042	1.52933	1.7527	1.29313	1.12358	1.11279
EVM0010004	EVM0069977	--	--	--	--	--	--	--	--	Dominant	1.58522	0	1.44182	0	1.72959	0	1.96771	0
EVM0004339	EVM0050141	AT4G28300	AT4G28300:formin-like protein (DUF1421)	Os05g0169400	protein transport protein SEC31	GLYMA_12G113200	LOC100810231:probable basic-leucine zipper transcription factor R	--	--	Dominant	28.5415	9.50115	24.5689	8.00958	18.3947	5.86998	19.3112	6.01101
EVM0043449	EVM0050331	AT1G49230	AT1G49230:RING/U-box superfamily protein	Os02g0541500	OJ1298_H07.26|P0472F10.4:RING-H2 finger protein ATL72-like	GLYMA_08G146600	LOC100527126:RING-H2 finger protein	ATL78	RING-H2 finger protein ATL78	Under-dominant	0.501466	20.6678	3.33396	23.9635	0.969448	5.16035	0.701804	4.90405
EVM0062388	EVM0008182	AT5G64170	AT5G64170:dentin sialophosphoprotein-like protein	--	--	GLYMA_05G118300	LOC100797813:uncharacterized LOC100797813	--	--	Under-dominant	7.86654	17.4125	10.752	74.0794	6.2036	72.6373	6.96405	67.609
EVM0058604	EVM0064926	AT1G05180	AXR1:NAD(P)-binding Rossmann-fold superfamily protein	--	--	GLYMA_06G305800	LOC100793799:NEDD8-activating enzyme E1 regulatory subunit-like	--	NEDD8-activating enzyme E1 regulatory subunit {ECO:0000305}	Dominant	10.2832	0	4.9036	0	6.30699	0	6.13593	0
EVM0030090	EVM0061885	--	--	--	--	--	--	--	--	Under-dominant	0	0.8677	0	0.745576	0	0.248668	0	0.182636
EVM0029906	EVM0049969	AT3G18050	AT3G18050:GPI-anchored protein	Os02g0710700	OJ1038_A06.17|OJ1311_H06.27:uncharacterized GPI-anchored protein At4g28100	GLYMA_05G244200	--	At4g28100	Uncharacterized GPI-anchored protein At4g28100 (Precursor)	Under-dominant	3.65836	5.52927	0.552096	4.77691	0.333203	7.58369	0.338965	6.85733
EVM0033665	EVM0073013	AT5G37478	AT5G37478:TPX2 (targeting protein for Xklp2) protein family	--	--	GLYMA_18G043200	LOC100306180:uncharacterized LOC100306180	TPX2	Protein TPX2	Under-dominant	0	8.65369	0	3.28043	0	0.965824	0	0.459125
EVM0046018	EVM0008684	--	--	--	--	--	--	CPSF160	Cleavage and polyadenylation specificity factor subunit 1	Under-dominant	0.309818	2.75581	0.575386	4.04983	0.469493	2.01973	0.511556	1.71268
EVM0022859	EVM0063269	AT3G18850	LPAT5:lysophosphatidyl acyltransferase 5	--	--	GLYMA_11G120600	LOC100804865:probable 1-acyl-sn-glycerol-3-phosphate acyltransferase 5	MCB22.2	Probable 1-acyl-sn-glycerol-3-phosphate acyltransferase 5	Dominant	12.1111	0	6.82637	0	7.27085	0	4.6049	0
EVM0009290	EVM0011932	--	--	--	--	--	--	--	--	Under-dominant	0	0.772678	0	3.11168	0	5.73215	0	4.65919
EVM0024192	EVM0064392	AT4G12290	AT4G12290:Copper amine oxidase family protein	Os04g0269600	unknown	GLYMA_15G276400	LOC100798399:primary amine oxidase-like	At1g62810	Primary amine oxidase (Precursor)	Under-dominant	0	0.148187	0	0.662703	0.579574	3.27419	0.131335	4.88099
EVM0010183	EVM0012157	--	--	--	--	GLYMA_05G218300	--	--	--	Dominant	3.38264	0	5.45052	0	2.81503	0	1.67311	0
EVM0010982	EVM0029419	--	--	--	--	--	--	CRK3	Cysteine-rich receptor-like protein kinase 3 (Precursor)	Under-dominant	0	0.685301	0	0.586736	0	0.139502	0	0.169178
EVM0031763	EVM0027298	AT2G36870	XTH32:xyloglucan endotransglucosylase/hydrolase 32	Os03g0108300	probable xyloglucan endotransglucosylase/hydrolase protein 32	GLYMA_12G080100	LOC100781528:xyloglucan endotransglucosylase/hydrolase protein 31-like	XTH32	Probable xyloglucan endotransglucosylase/hydrolase protein 32 (Precursor)	Dominant	39.5156	0	5.36486	0	0.546425	0	0.481591	0
EVM0043755	EVM0038571	--	--	Os01g0134800	uncharacterized LOC4325689	--	--	--	--	Under-dominant	0	16.6547	0	16.3561	0	8.19782	0	7.08729
EVM0034721	EVM0018062	AT4G39410	WRKY13:WRKY DNA-binding protein 13	Os04g0545000	probable WRKY transcription factor 12	GLYMA_08G143400	LOC732585:WRKY transcription factor 40	WRKY13	Probable WRKY transcription factor 13	Under-dominant	0	1.04481	0.079428	0.825248	0	0.565689	0.030869	0.464156
EVM0030181	EVM0017608	--	--	--	--	--	--	--	--	Under-dominant	0	3.9068	0	2.96914	0	1.32297	0	1.81419
EVM0009639	EVM0017554	--	--	--	--	--	--	--	--	Dominant	2.6521	0.167887	3.18116	0.049269	2.25108	0	1.7282	0
EVM0022849	EVM0039181	AT5G43270	SPL2:squamosa promoter binding protein-like 2	--	--	GLYMA_18G005600	LOC100781289:squamosa promoter-binding-like protein 12	SPL12	Squamosa promoter-binding-like protein 12	Dominant	6.31871	14.6473	4.64603	0.880566	4.59381	0.320532	5.94869	0.128967
EVM0032056	EVM0073310	AT5G64090	AT5G64090:hyccin	Os08g0225000	P0494D11.8:3-hydroxyacyl-[acyl-carrier-protein] dehydratase FabZ	GLYMA_08G073800	LOC100782682:uncharacterized LOC100782682	--	--	Dominant	22.0127	0	20.7681	0	11.2175	0	11.6152	0
EVM0050642	EVM0036970	AT1G08110	AT1G08110:lactoylglutathione lyase family protein / glyoxalase I family protein	--	--	GLYMA_11G194300	GLXI:glyoxalase I	GLXI	Lactoylglutathione lyase	Dominant	15.5164	18.5901	17.1339	1.02291	13.1479	0.267944	20.0305	0.114366
EVM0029074	EVM0028094	--	--	--	--	--	--	At2g30170	Probable protein phosphatase 2C 26	Dominant	3.05617	0	2.69466	0	2.24253	0	2.21895	0
EVM0006419	EVM0036707	--	--	Os01g0221900	P0443E05.7:uncharacterized LOC4326697	GLYMA_05G213600	--	--	--	Under-dominant	0.313229	3.44481	0.069038	2.49006	0.044102	0.025454	0	0.068941
EVM0002068	EVM0004550	AT5G14420	RGLG2:RING domain ligase2	Os12g0288400	E3 ubiquitin-protein ligase RGLG2	GLYMA_04G189900	LOC100809850:E3 ubiquitin-protein ligase RGLG2-like	RGLG2	E3 ubiquitin-protein ligase RGLG2	Dominant	61.1306	1.37912	54.6477	0.395756	18.5467	0.06389	15.6037	0.057055
EVM0071934	EVM0034909	--	--	--	--	--	--	--	--	Under-dominant	0	1.51901	0	0.542099	0	0.379359	0.025062	0.273342
EVM0013419	EVM0050301	AT3G21120	AT3G21120:F-box and associated interaction domains-containing protein	Os09g0447600	OJ1596_C06.25|P0047B10.7:putative F-box protein At4g09190	GLYMA_08G260800	LOC100812622:F-box/kelch-repeat protein At3g23880-like	At3g23880	F-box/kelch-repeat protein At3g23880	Dominant	4.07567	0.073264	4.86948	0.081728	2.7471	0.251428	2.944	0.039506
EVM0000121	EVM0049709	AT3G48830	AT3G48830:tRNA nucleotidyltransferase/polyA polymerase family protein	Os12g0534200	acyl carrier protein 1, chloroplastic	GLYMA_05G201300	--	ACL1	Acyl carrier protein 4, chloroplastic (Precursor)	Dominant	4.49107	0.707786	9.83868	1.18316	0.749144	1.01286	0.708322	1.11517
EVM0034798	EVM0008538	--	--	--	--	--	--	--	--	Dominant	4.43836	0	3.51907	0	1.70449	0	2.27981	0
EVM0020444	EVM0054037	--	--	--	--	--	--	--	--	Under-dominant	0	6.20245	0	4.05126	0	2.60288	0	2.8199
EVM0051230	EVM0003277	AT1G11060	AT1G11060:WAPL (Wings apart-like protein regulation of heterochromatin) protein	Os10g0497000	uncharacterized LOC4349005	GLYMA_07G194500	LOC100806542:uncharacterized LOC100806542	--	--	Dominant	10.6987	0.516761	9.28604	0.112329	3.86625	0.036879	4.38642	0
EVM0069806	EVM0015351	AT2G05320	AT2G05320:beta-1,2-N-acetylglucosaminyltransferase II	Os02g0798100	unknown	GLYMA_10G128800	LOC100819421:alpha-1,6-mannosyl-glycoprotein 2-beta-N-acetylglucosaminyltransferase-like	--	--	Dominant	0	0	0.325769	0	0.218949	0	0.149955	0
EVM0070483	EVM0065180	AT5G54500	FQR1:flavodoxin-like quinone reductase 1	--	--	GLYMA_07G188200	LOC100805113:flavoprotein wrbA-like	--	NAD(P)H dehydrogenase (quinone) FQR1 {ECO:0000305}	Dominant	17.0341	1.36203	21.019	0.36703	7.68314	0.176333	7.97647	0.081389
EVM0037414	EVM0024294	AT1G18250	ATLP-1:Pathogenesis-related thaumatin superfamily protein	Os10g0412700	thaumatin-like protein	GLYMA_12G238900	LOC100798155:thaumatin-like protein	At1g18250	Thaumatin-like protein (Precursor)	Dominant	558.778	0.27635	83.0261	0.301918	25.8097	0	12.2214	0.231325
EVM0064867	EVM0048561	AT5G35450	AT5G35450:Disease resistance protein (CC-NBS-LRR class) family	Os08g0539700	PibH8:putative disease resistance RPP13-like protein 3	GLYMA_14G199400	LOC100787796:disease resistance protein RPP13-like	RPP8L3	Disease resistance RPP8-like protein 3	Dominant	0.043685	0	0.193145	0	0.237749	0	0	0
EVM0005489	EVM0064283	--	--	--	--	--	--	--	--	Under-dominant	0	1.55245	0.068217	1.6735	0	0.802362	0	1.00249
EVM0000047	EVM0064578	AT5G14740	CA2:carbonic anhydrase 2	--	--	GLYMA_01G030500	LOC100810496:carbonic anhydrase	--	Carbonic anhydrase, chloroplastic (Precursor)	Dominant	4.21492	0	2.44675	0	2.31508	0	1.42782	0
EVM0002655	EVM0009872	AT2G20570	GPRI1:GBF's pro-rich region-interacting factor 1	--	--	GLYMA_13G294300	LOC100775671:transcription activator GLK1-like	F23N11.11	Transcription activator GLK1	Under-dominant	8.07158	11.415	5.0872	28.0837	2.57194	21.5581	2.88104	18.953
EVM0021849	EVM0040640	AT2G32540	CSLB04:cellulose synthase-like B4	--	--	GLYMA_04G142700	LOC100777270:cellulose synthase A catalytic subunit 7 [UDP-forming]-like	T10B6.80	Cellulose synthase A catalytic subunit 7 [UDP-forming]	Under-dominant	0	1.18314	0	1.72702	0.011418	0.835121	0	1.33512
EVM0036980	EVM0039541	AT1G23460	AT1G23460:Pectin lyase-like superfamily protein	Os05g0542800	probable polygalacturonase At1g80170	GLYMA_08G285300	LOC100804067:probable polygalacturonase At1g80170	At1g80170	Probable polygalacturonase At1g80170 (Precursor)	Dominant	0.739933	0.069169	0.402124	0.032505	0.220797	0	0.177566	0
EVM0037987	EVM0048160	--	--	--	--	GLYMA_11G191500	--	--	--	Under-dominant	0	4.99356	0	4.47171	0	2.63367	0	2.74909
EVM0050713	EVM0002310	AT3G23560	ALF5:MATE efflux family protein	--	--	GLYMA_08G050700	LOC100776083:protein DETOXIFICATION 16-like	F3L12.9	MATE efflux family protein 7	Under-dominant	10.93	8.27002	0.26988	4.33098	0.084258	4.27422	0.08851	3.87733
EVM0036674	EVM0048576	AT2G42610	LSH10:LIGHT-DEPENDENT SHORT HYPOCOTYLS-like protein (DUF640)	--	--	GLYMA_06G277400	LOC100815968:protein LIGHT-DEPENDENT SHORT HYPOCOTYLS 10-like	F14N22	Protein LIGHT-DEPENDENT SHORT HYPOCOTYLS 10	Dominant	0.918607	0.082677	0.123626	0.123171	0.296279	0	0.181246	0.079202
EVM0002933	EVM0004915	AT1G70570	AT1G70570:anthranilate phosphoribosyltransferase	--	--	GLYMA_08G283100	LOC100800526:anthranilate phosphoribosyltransferase	--	--	Dominant	5.85578	0.014322	6.98304	0.512896	2.39345	0.87228	2.48947	0.289297
EVM0039557	EVM0069309	AT1G11120	AT1G11120:CTTNBP 2 amino-terminal-like protein	--	--	GLYMA_07G192400	LOC100795550:uncharacterized LOC100795550	--	--	Dominant	5.85076	1.14752	1.21342	1.83898	2.94581	1.07323	2.29242	0.836279
EVM0067457	EVM0074768	--	--	--	--	GLYMA_08G125800	LOC100809767:G-type lectin S-receptor-like serine/threonine-protein kinase CES101	RKS1	G-type lectin S-receptor-like serine/threonine-protein kinase RKS1 (Precursor)	Dominant	1.18483	0.093374	3.03118	0.291929	0.257049	0.684697	0.222509	0.958762
EVM0055246	EVM0019438	AT2G22475	GEM:GRAM domain family protein	Os03g0187600	GEM-like protein 1	GLYMA_08G281400	LOC100784284:GLABRA2 expression modulator-like	GEM	GLABRA2 expression modulator	Under-dominant	0	11.5686	0	8.75597	0	7.1208	0	7.1321
EVM0035364	EVM0020706	AT1G11090	AT1G11090:alpha/beta-Hydrolases superfamily protein	Os07g0565700	OJ1773_H01.113:caffeoylshikimate esterase	GLYMA_13G183800	LOC100793956:monoglyceride lipase-like	CSE	Caffeoylshikimate esterase	Under-dominant	7.30182	17.2807	5.60249	27.0177	1.66921	23.6151	1.32934	18.7359
EVM0017203	EVM0073610	--	--	--	--	--	--	F26A9.18	Tubulin-folding cofactor E	Dominant	1.30806	0	1.16098	0	0.695801	0	0.493429	0
EVM0030841	EVM0072079	--	--	--	--	GLYMA_07G191900	LOC100792555:protein POLLEN DEFECTIVE IN GUIDANCE 1-like	POD1	Protein POLLEN DEFECTIVE IN GUIDANCE 1	Dominant	1.16371	0	1.47367	0	0.150268	0	0.431052	0
EVM0038968	EVM0069117	--	--	--	--	--	--	--	--	Under-dominant	0	31.633	0	23.7921	0	15.4825	0	12.6389
EVM0059063	EVM0049606	AT4G34230	CAD5:cinnamyl alcohol dehydrogenase 5	--	--	GLYMA_09G201200	LOC100801089:probable mannitol dehydrogenase	CAD	Probable mannitol dehydrogenase	Dominant	0.198007	1.19161	0.311803	0.673372	0.433308	0	0.226349	0.269715
EVM0028874	EVM0009619	--	--	--	--	--	--	MSD21.13	Histone-lysine N-methyltransferase ATXR2	Dominant	1.50909	0	0.985011	0	1.22002	0	1.33815	0
EVM0040493	EVM0015635	AT5G42650	AOS:allene oxide synthase	Os03g0225900	AOS|AOS2|CYP74A2:allene oxide synthase 2	GLYMA_11G122700	LOC100810890:9-divinyl ether synthase-like	DES	9-divinyl ether synthase	Under-dominant	0.35243	11.0282	3.01914	22.7518	2.53702	39.6656	2.0742	45.6343
EVM0019321	EVM0005246	AT2G27830	AT2G27830:hypothetical protein	Os02g0527200	P0475F05.1:uncharacterized protein At4g22758	GLYMA_11G189400	LOC100801688:uncharacterized LOC100801688	At4g22758	Uncharacterized protein At4g22758	Dominant	13.283	1.14388	15.1562	1.36176	2.42144	4.13267	2.31384	3.67824
EVM0007666	EVM0057112	AT5G51810	GA20OX2:gibberellin 20 oxidase 2	Os05g0421900	gibberellin 20 oxidase 2-like	GLYMA_04G211100	LOC100777070:gibberellin 20 oxidase 2-like	MIO24.5	Gibberellin 20 oxidase 2	Dominant	2.77795	0.025995	24.248	0.112524	16.9493	0	17.8069	0
EVM0068312	EVM0017442	AT5G20860	AT5G20860:Plant invertase/pectin methylesterase inhibitor superfamily	Os11g0194000	probable pectinesterase 56	GLYMA_09G076000	--	F22D1.30	Pectinesterase 54 (Precursor)	Under-dominant	0.317138	13.0431	0.098356	13.6537	0.059877	4.39309	0.190443	4.17939
EVM0061124	EVM0052146	--	--	--	--	--	--	F13F21.14	Long chain acyl-CoA synthetase 2	Under-dominant	0	2.65139	0	2.44525	0	1.42525	0	0.919745
EVM0059132	EVM0053012	AT1G63430	AT1G63430:Leucine-rich repeat protein kinase family protein	--	--	GLYMA_05G206300	--	At1g63430	Probable LRR receptor-like serine/threonine-protein kinase At1g63430 (Precursor)	Dominant	3.82169	3.07059	2.82984	1.92127	0.683081	0.595419	1.2253	0.079389
EVM0056962	EVM0066478	AT1G74680	AT1G74680:Exostosin family protein	Os03g0324700	probable arabinosyltransferase ARAD1	GLYMA_06G193900	LOC100795371:probable arabinosyltransferase ARAD1	ARAD1	Probable arabinosyltransferase ARAD1	Dominant	10.8403	0.136973	5.15789	0.496732	4.59838	0.269709	5.39014	0
EVM0014235	EVM0052064	--	--	--	--	--	--	PMA4	Plasma membrane ATPase 4	Under-dominant	0	23.0336	0	15.7529	0	14.2756	0	14.6549
EVM0042470	EVM0041014	AT1G61890	AT1G61890:MATE efflux family protein	Os03g0572900	protein DETOXIFICATION 40	GLYMA_15G107100	LOC100793298:protein DETOXIFICATION 40	F17J16_80	Protein TRANSPARENT TESTA 12	Under-dominant	0	4.36509	0	1.64507	0.124811	12.7814	0	0.498581
EVM0055281	EVM0006579	AT1G18170	AT1G18170:FKBP-like peptidyl-prolyl cis-trans isomerase family protein	--	--	GLYMA_08G052800	LOC100781416:probable FKBP-type peptidyl-prolyl cis-trans isomerase 5, chloroplastic-like	FKBP17-2	Peptidyl-prolyl cis-trans isomerase FKBP17-2, chloroplastic (Precursor)	Under-dominant	0.402512	6.06467	0.43128	3.29987	0.185126	0.67862	0.025423	0.586701
EVM0003280	EVM0066638	--	--	--	--	--	--	SAC2	Phosphoinositide phosphatase SAC2	Dominant	1.19511	1.25705	2.02295	0	0.738412	0.515276	0.599774	0.570215
EVM0025092	EVM0023007	AT5G17020	XPO1A:exportin 1A	Os03g0858100	protein EXPORTIN 1A	GLYMA_11G092200	LOC100802384:protein EXPORTIN 1A-like	--	--	Dominant	56.3298	3.57903	28.9127	2.35584	16.7285	2.82162	16.4279	1.88877
EVM0039832	EVM0053983	AT1G15120	AT1G15120:Ubiquinol-cytochrome C reductase hinge protein	Os11g0162200	cytochrome b-c1 complex subunit 6	GLYMA_08G181800	LOC100500024:cytochrome b-c1 complex subunit 6	--	--	Under-dominant	0	1.68234	0	0.477083	0	0.816443	0	0.674609
EVM0039174	EVM0012208	AT2G15580	AT2G15580:RING/U-box superfamily protein	Os02g0798200	OJ1695_D07.6:RING-H2 finger protein ATL3	GLYMA_09G096300	LOC100790524:RING-box protein 2-like	SDIR1	E3 ubiquitin-protein ligase SDIR1	Under-dominant	0	1.57293	0	0.710859	0	0.612751	0	0.377232
EVM0056208	EVM0060793	AT2G22480	PFK5:phosphofructokinase 5	--	--	GLYMA_18G145500	LOC100793883:ATP-dependent 6-phosphofructokinase 5, chloroplastic-like	At2g22480	ATP-dependent 6-phosphofructokinase 5, chloroplastic {ECO:0000255|HAMAP-Rule:MF_03186} (Precursor)	Dominant	12.2875	0	8.72058	0.023389	11.7602	0	9.61132	0
EVM0068772	EVM0024971	AT1G58210	EMB1674:EMBRYO DEFECTIVE protein	--	--	GLYMA_01G023000	LOC100791019:uncharacterized LOC100791019	--	--	Under-dominant	2.96073	10.9018	1.52018	8.13334	0.466682	5.06574	0.55334	6.58842
EVM0056954	EVM0052196	--	--	--	--	--	--	TIC110	Protein TIC110, chloroplastic (Precursor)	Under-dominant	2.78858	11.1076	1.49639	9.19045	0.023354	8.73148	0.53545	8.18237
EVM0073094	EVM0029025	AT2G43250	AT2G43250:transmembrane protein	--	--	GLYMA_11G094600	LOC100798853:uncharacterized LOC100798853	--	--	Dominant	1.39048	0.702737	0.7052	0.225267	0.703686	0	0.690384	0
EVM0059219	EVM0056726	ATCG01110	unknown	--	--	GLYMA_18G155700	--	CsCp111	NAD(P)H-quinone oxidoreductase subunit H, chloroplastic {ECO:0000255|HAMAP-Rule:MF_01358}	Dominant	0	0	0.452749	0.109125	0.796745	0	0.039109	0
EVM0016949	EVM0026258	AT1G48780	AT1G48780:hypothetical protein	--	--	GLYMA_05G237700	--	--	--	Dominant	0	0	0	0	0	0	2.09481	0
EVM0013881	EVM0027356	AT3G48280	CYP71A25:cytochrome P450, family 71, subfamily A, polypeptide 25	Os01g0227700	cytochrome P450 71A1	GLYMA_07G194300	LOC100819183:cytochrome P450 71A24-like	CYP71A25	Cytochrome P450 71A25	Dominant	7.2588	0.029804	2.07261	0.02778	0.599487	0	0.551091	0
EVM0010961	EVM0010695	AT4G29680	AT4G29680:Alkaline-phosphatase-like family protein	--	--	GLYMA_05G222200	--	--	--	Under-dominant	0	4.28864	0	1.48022	0	1.17019	0	1.02564
EVM0000833	EVM0011160	AT4G11890	ARCK1:Protein kinase superfamily protein	--	--	GLYMA_06G257500	LOC100776576:G-type lectin S-receptor-like serine/threonine-protein kinase At4g27290	At4g27290	G-type lectin S-receptor-like serine/threonine-protein kinase At4g27290 (Precursor)	Dominant	0.066222	0.05443	0.24584	0	0	0	0	0
EVM0058171	EVM0011310	AT5G65250	AT5G65250:transmembrane protein	Os08g0484800	uncharacterized LOC4345875	GLYMA_05G176600	--	--	--	Dominant	11.1572	1.76651	9.54306	1.59021	11.4544	1.10182	10.4393	1.28085
EVM0029951	EVM0042970	AT4G11070	WRKY41:WRKY family transcription factor	Os08g0386200	P0434E03.6:probable WRKY transcription factor 54	GLYMA_05G215900	--	WRKY41	Probable WRKY transcription factor 41	Dominant	13.4236	13.0251	14.1953	11.9332	3.81594	2.02568	2.63702	0.30164
EVM0038080	EVM0030560	--	--	--	--	GLYMA_06G255100	--	--	--	Under-dominant	0	0	0	0.246696	0	0.688676	0	0.892886
EVM0002066	EVM0013111	AT2G45970	CYP86A8:cytochrome P450, family 86, subfamily A, polypeptide 8	Os10g0486100	cytochrome P450 86B1	GLYMA_05G208900	--	--	Cytochrome P450 86A2	Under-dominant	4.36791	4.05141	0	2.91557	1.38147	0.832669	1.29252	0.627374
EVM0058297	EVM0034992	--	--	--	--	--	--	--	--	Under-dominant	0	3.88845	0	2.38708	0	1.71917	0	0.810038
EVM0032919	EVM0060895	--	--	--	--	--	--	--	--	Under-dominant	0	13.1253	0	8.59598	0	8.46233	0	7.79626
EVM0031314	EVM0068193	AT2G22570	NIC1:nicotinamidase 1	Os02g0606800	nicotinamidase 1	GLYMA_08G279200	LOC100796282:nicotinamidase 1-like	--	Nicotinamidase 1 {ECO:0000305}	Dominant	7.33096	0.022632	3.98881	1.60996	1.52725	1.22499	1.48368	1.36522
EVM0059610	EVM0041612	AT2G15970	COR413-PM1:cold regulated 413 plasma membrane 1	Os03g0767800	cold-regulated 413 plasma membrane protein 2	GLYMA_20G007900	LOC100779735:long chain acyl-CoA synthetase 2-like	COR413PM2	Cold-regulated 413 plasma membrane protein 2	Under-dominant	6.72333	47.525	12.0458	64.8918	1.10635	73.311	0.779287	73.764
EVM0027014	EVM0043729	--	--	--	--	--	--	--	--	Dominant	1.03038	0	0.267922	0	0.148322	0	0.089177	0
EVM0033412	EVM0047984	AT1G64185	AT1G64185:Lactoylglutathione lyase / glyoxalase I family protein	--	--	GLYMA_01G223800	LOC100500516:VOC domain-containing protein	--	--	Under-dominant	0.304758	3.1259	0.085181	2.78688	0.240577	0.993144	0.462961	1.14684
EVM0027766	EVM0032252	AT1G20080	SYTB:Calcium-dependent lipid-binding (CaLB domain) family protein	Os02g0448400	OJ1538_H05.7:synaptotagmin-2	GLYMA_12G032400	LOC100781189:synaptotagmin-2-like	T20H2.13	Synaptotagmin-2	Dominant	39.8998	3.60867	32.3711	1.16303	19.1024	0.100328	18.606	0.135737
EVM0011690	EVM0003521	--	--	--	--	--	--	--	--	Under-dominant	0	0	0	0	0	0	0	0
EVM0025590	EVM0067284	--	--	--	--	--	--	At1g68170	WAT1-related protein At1g68170	Dominant	4.02801	0	3.36822	0	2.03905	0	2.71633	0
EVM0026112	EVM0074841	--	--	--	--	--	--	--	--	Under-dominant	0	2.94963	0	2.35798	0	1.31939	0	1.2711
EVM0052311	EVM0003782	--	--	--	--	GLYMA_02G198100	LOC100815334:protein CLEC16A-like	--	--	Under-dominant	0	3.2461	0	3.48912	0	1.57173	0	1.33082
EVM0017396	EVM0044603	--	--	--	--	--	--	--	--	Dominant	0.239927	0	0.43696	0	0.217993	0	0.581537	0
EVM0006349	EVM0072540	ATCG00820	unknown	--	--	GLYMA_18G078500	--	--	30S ribosomal protein S19, chloroplastic {ECO:0000255|HAMAP-Rule:MF_00531}	Under-dominant	0	0.770709	0	0.470832	0	0.299896	0	0.160264
EVM0054390	EVM0005575	AT5G11910	AT5G11910:alpha/beta-Hydrolases superfamily protein	--	--	GLYMA_14G095500	LOC100776424:uncharacterized LOC100776424	--	--	Dominant	2.92587	8.48819	2.52956	1.70353	2.08915	0.29121	2.3878	0.188083
EVM0055128	EVM0046494	AT5G54390	HL:HAL2-like protein	--	--	GLYMA_07G191500	LOC100306018:FBPase/IMPase/glpX-like domain-containing protein	AHL	PAP-specific phosphatase HAL2-like	Dominant	0.113542	0	0.34686	0	0	0	0	0
EVM0031622	EVM0070843	AT4G11640	SR:serine racemase	Os07g0484200	ADF-9|ADF9|OJ1136_F08.120|OsADF9:actin-depolymerizing factor 9	GLYMA_05G206600	--	ADF7	Actin-depolymerizing factor 7	Dominant	8.08187	1.88963	6.60022	0.906865	2.45725	0.211834	3.52839	0
EVM0045017	EVM0019323	AT5G40390	SIP1:Raffinose synthase family protein	--	--	GLYMA_05G040300	LOC100798883:galactinol--sucrose galactosyltransferase-like	RFS	Galactinol--sucrose galactosyltransferase	Under-dominant	0	0.020491	0	0.095749	0	0.076514	0	0.350156
EVM0055555	EVM0073677	AT5G25240	AT5G25240:stress induced protein	--	--	GLYMA_10G192700	LOC100810711:uncharacterized LOC100810711	--	--	Dominant	2.31984	0.018045	0.107237	0.02469	0.16725	0.005308	0.029858	0.004776
EVM0043436	EVM0053628	--	--	--	--	--	--	--	--	Under-dominant	0	6.19623	0	8.69768	0	5.77454	0	4.57015
EVM0018435	EVM0060295	AT1G48600	PMEAMT:S-adenosyl-L-methionine-dependent methyltransferases superfamily protein	Os01g0695100	phosphoethanolamine N-methyltransferase 1	GLYMA_05G246500	--	PEAMT	Phosphoethanolamine N-methyltransferase	Dominant	12.6846	62.7964	13.8242	2.14781	12.8608	0.410794	14.3911	0.206177
EVM0019905	EVM0002722	AT5G22920	AT5G22920:CHY-type/CTCHY-type/RING-type Zinc finger protein	Os12g0538500	E3 ubiquitin-protein ligase MIEL1	GLYMA_11G192900	LOC100812709:E3 ubiquitin-protein ligase MIEL1-like	--	--	Dominant	12.9328	24.2732	21.6323	117.561	2.66496	0	1.79985	0
EVM0008995	EVM0057715	AT5G56860	GNC:GATA type zinc finger transcription factor family protein	--	--	GLYMA_15G169300	LOC100780875:putative GATA transcription factor 22	GATA22	Putative GATA transcription factor 22	Dominant	1.28668	0	10.7469	0.068057	4.73144	0	5.09109	0
EVM0034910	EVM0039087	AT2G13440	AT2G13440:glucose-inhibited division family A protein	--	--	GLYMA_05G193600	--	--	--	Under-dominant	2.76352	5.02655	1.73645	3.26131	1.10171	2.19927	0.264839	1.75388
EVM0026389	EVM0069202	--	--	--	--	--	--	--	--	Under-dominant	0	0.57969	0	0.099731	0	0.018522	0	0
EVM0011853	EVM0004360	AT1G66120	AAE11:AMP-dependent synthetase and ligase family protein	Os04g0674700	probable acyl-activating enzyme 6	GLYMA_13G152900	LOC100792142:butyrate--CoA ligase AAE11, peroxisomal-like	AAE11	Butyrate--CoA ligase AAE11, peroxisomal	Under-dominant	2.99064	19.8815	0.920043	53.5486	0.02372	5.5289	0	3.63153
EVM0015580	EVM0037425	--	--	--	--	--	--	MKP6.28	Probable cyclic nucleotide-gated ion channel 20, chloroplastic (Precursor)	Under-dominant	0	0	0	0.956251	0	1.74833	0	0.098699
EVM0062654	EVM0070635	--	--	--	--	GLYMA_18G121300	--	--	ATP-dependent zinc metalloprotease FtsH {ECO:0000255|HAMAP-Rule:MF_01458}	Dominant	19.5217	0	23.7488	0	16.8317	0	16.947	0
EVM0051727	EVM0074350	--	--	--	--	--	--	--	--	Under-dominant	0	0.566665	0	0.001121	0	1.93429	0	2.99325
EVM0005512	EVM0036383	AT1G27930	AT1G27930:glucuronoxylan 4-O-methyltransferase-like protein (DUF579)	--	--	GLYMA_05G147600	LOC100786348:glucuronoxylan 4-O-methyltransferase 3-like	GXM1	Glucuronoxylan 4-O-methyltransferase 1	Dominant	2.38938	0	0.577081	0	0.338916	0	0	0
EVM0033707	EVM0058009	AT2G17033	AT2G17033:pentatricopeptide (PPR) repeat-containing protein	--	--	GLYMA_20G105600	LOC100805233:pentatricopeptide repeat-containing protein At2g17033	At2g17033	Pentatricopeptide repeat-containing protein At2g17033	Under-dominant	0	0.275236	0	0	0	0	0	0
EVM0003333	EVM0037628	AT3G10110	MEE67:Mitochondrial import inner membrane translocase subunit Tim17/Tim22/Tim23 family protein	--	--	GLYMA_12G017200	LOC100780110:mitochondrial import inner membrane translocase subunit TIM22-like	T22K18.6	Mitochondrial import inner membrane translocase subunit TIM22-1 (Precursor)	Dominant	7.5287	0	3.04024	0	1.18897	0	2.49786	0
EVM0066846	EVM0006748	AT4G39870	AT4G39870:TLD-domain containing nucleolar protein	Os06g0221100	TLD domain-containing protein 2	GLYMA_08G135900	LOC100814579:oxidation resistance protein 1-like	--	--	Under-dominant	0.260345	2.6136	0.095796	3.1316	0.048772	2.40291	0.048479	2.67145
EVM0012377	EVM0040762	--	--	--	--	--	--	--	--	Under-dominant	0.240661	16.5983	0.29151	66.4248	0.136401	67.3114	0.161498	58.1937
EVM0023259	EVM0072870	AT1G34245	EPF2:Putative membrane lipoprotein	--	--	--	--	--	--	Dominant	5.3557	0	4.72148	0	2.38962	0.577274	2.9576	0.319317
EVM0025401	EVM0003640	--	--	--	--	--	--	F28I16.220	Nudix hydrolase 19, chloroplastic (Precursor)	Under-dominant	0	8.21853	0	37.3219	0	22.8958	0	21.9313
EVM0003499	EVM0000441	AT3G45230	AT3G45230:hydroxyproline-rich glycoprotein family protein	--	--	GLYMA_12G067800	LOC106795242:vegetative cell wall protein gp1-like	--	--	Dominant	21.7148	0	7.90553	0	11.6556	0	8.37482	0
EVM0070286	EVM0020962	AT3G48280	CYP71A25:cytochrome P450, family 71, subfamily A, polypeptide 25	Os08g0106300	OJ1300_E01.22|P0450B04.7:indole-2-monooxygenase	GLYMA_07G194300	LOC100819183:cytochrome P450 71A24-like	CYP71A1	Cytochrome P450 71A1	Dominant	59.7127	0.085417	56.9748	1.33263	1.89328	0.442279	2.73807	0.305581
EVM0008603	EVM0046941	AT1G09480	AT1G09480:NAD(P)-binding Rossmann-fold superfamily protein	Os02g0808800	OJ1112_G06.14|OJ1520_C09.26:cinnamoyl-CoA reductase 2	GLYMA_01G080700	LOC100808002:bifunctional dihydroflavonol 4-reductase/flavanone 4-reductase-like	F23E12.20	Tetraketide alpha-pyrone reductase 1	Under-dominant	0	0.395606	0.280726	2.96136	0	0.058362	0	0.031638
EVM0008948	EVM0057143	--	--	--	--	GLYMA_11G215000	--	AtMg01250	Uncharacterized mitochondrial protein AtMg01250	Dominant	8.46229	0.059341	8.83285	0.022105	3.98097	0	4.24143	0
EVM0047376	EVM0021913	AT2G42710	AT2G42710:Ribosomal protein L1p/L10e family	--	--	GLYMA_12G129400	LOC100809322:50S ribosomal protein L1-like	rpl1	50S ribosomal protein L1, chloroplastic	Dominant	2.54784	0	1.67458	0	0.769385	0	1.33044	0
EVM0001825	EVM0002313	AT4G34320	AT4G34320:transmembrane protein, putative (DUF677)	--	--	GLYMA_12G045600	LOC100811667:UPF0496 protein At4g34320-like	At4g34320	UPF0496 protein At4g34320	Dominant	4.08286	0.268868	1.73812	0.297352	0.341251	0.344488	0.243292	0.82346
EVM0037860	EVM0037354	--	--	--	--	--	--	--	Probable protein disulfide-isomerase A6 (Precursor)	Under-dominant	0	22.5668	0	52.9225	0	8.12701	0	5.4501
EVM0002871	EVM0042595	AT1G19150	Lhca6:PSI type II chlorophyll a/b-binding protein (Lhca2*1)	Os07g0577600	OJ1065_B06.19-1:chlorophyll a-b binding protein 7, chloroplastic	GLYMA_09G071400	LOC100800374:chlorophyll a-b binding protein, chloroplastic-like	CAB7	Chlorophyll a-b binding protein 7, chloroplastic (Precursor)	Dominant	0.460409	1.98373	3.03949	2.99849	0.607535	0.163725	0.645024	0
EVM0031454	EVM0029896	AT3G26430	AT3G26430:GDSL-like Lipase/Acylhydrolase superfamily protein	Os07g0586100	OJ1113_E01.104:GDSL esterase/lipase At3g26430	GLYMA_08G131700	LOC100803899:GDSL esterase/lipase At3g26430	At3g26430	GDSL esterase/lipase At3g26430 (Precursor)	Dominant	0.776464	0	1.07855	0.255735	0.776105	0.205234	1.83681	0
EVM0042651	EVM0017496	--	--	--	--	GLYMA_06G176200	LOC100792382:cytochrome P450 71A1-like	CYP71A1	Cytochrome P450 71A1	Dominant	7.56254	0	17.851	0	2.23679	0	1.09422	0
EVM0069449	EVM0049949	--	--	--	--	--	--	P0470G10.5	Probable L-ascorbate peroxidase 8, chloroplastic (Precursor)	Under-dominant	0	5.56273	0.471649	3.60092	0	2.9648	0	2.79731
EVM0050225	EVM0011505	--	--	--	--	--	--	--	--	Dominant	3.42312	0	2.51557	0	1.46171	0	1.57252	0
EVM0046769	EVM0046041	--	--	--	--	--	--	--	--	Under-dominant	0	12.8945	0	5.07149	0	3.4895	0	3.66451
EVM0026904	EVM0013596	AT2G21650	MEE3:Homeodomain-like superfamily protein	Os12g0522516	protein RADIALIS-like 3	GLYMA_14G074500	MYB164:MYB transcription factor MYB164	T22F8.150	Protein RADIALIS-like 1	Under-dominant	1.47067	10.6963	10.2952	2.78859	0.718241	0.230079	0.122066	0.029556
EVM0070948	EVM0039448	AT3G54800	AT3G54800:Pleckstrin homology (PH) and lipid-binding START domains-containing protein	--	--	GLYMA_10G210400	LOC100802528:protein ENHANCED DISEASE RESISTANCE 2-like	EDR2L	Protein ENHANCED DISEASE RESISTANCE 2-like	Under-dominant	0	20.7435	0	16.7803	0	13.837	0	14.7286
EVM0064673	EVM0033106	--	--	--	--	GLYMA_03G067500	--	--	Replication protein A 70 kDa DNA-binding subunit C	Under-dominant	0.077191	1.40311	0	2.14331	0	0.047717	0	0.04775
EVM0054162	EVM0053773	AT4G25200	HSP23.6-MITO:mitochondrion-localized small heat shock protein 23.6	--	--	GLYMA_12G013100	HSP23.9:low molecular weight heat shock protein Hsp23.9	HSP22	Heat shock 22 kDa protein, mitochondrial (Precursor)	Dominant	25.5345	0.368625	12.7144	0.05469	7.34323	0	5.51615	0
EVM0028254	EVM0036917	AT2G42800	RLP29:receptor like protein 29	Os01g0729400	piriformospora indica-insensitive protein 2	GLYMA_15G093000	LOC100807095:piriformospora indica-insensitive protein 2-like	PII-2	Piriformospora indica-insensitive protein 2 (Precursor)	Dominant	3.10877	0.327713	1.40836	0.578149	0.203542	0.07555	0.305629	0
EVM0032274	EVM0066912	AT3G57240	BG3:beta-1,3-glucanase 3	Os01g0941200	glucan endo-1,3-beta-glucosidase GII	GLYMA_11G095100	SGLU5:endo-1,3-beta-glucanase	VIT_06s0061g00120	Glucan endo-1,3-beta-glucosidase {ECO:0000250|UniProtKB:Q03467} (Precursor)	Dominant	2.50736	0	6.42416	0	0.316888	0.177703	0.495919	0
EVM0063839	EVM0013355	--	--	--	--	--	--	--	--	Under-dominant	0.234164	1.8157	0.032365	0.357567	0	0	0	0
EVM0061779	EVM0058405	--	--	--	--	--	--	TAF4B	Transcription initiation factor TFIID subunit 4b	Under-dominant	0.340675	3.03526	0.107238	3.65624	0	2.19556	0.100222	3.38296
EVM0023002	EVM0047633	AT4G38640	AT4G38640:Plasma-membrane choline transporter family protein	--	--	GLYMA_11G106500	LOC100801313:choline transporter-like protein 5	--	--	Dominant	4.26539	0	3.18813	0.014822	2.29174	0	2.73275	0
EVM0030202	EVM0065056	--	--	--	--	--	--	T24G5.120	Glucose-1-phosphate adenylyltransferase large subunit 1, chloroplastic (Precursor)	Under-dominant	0	2.92042	0	5.18243	0	2.57543	0	2.50153
EVM0029048	EVM0072334	AT4G32010	HSL1:HSI2-like 1	--	--	GLYMA_15G067900	LOC100807252:B3 domain-containing protein Os07g0563300	OJ1720_F04.105	B3 domain-containing protein Os07g0563300	Dominant	10.7988	0	8.46825	0	5.20833	0	4.79521	0
EVM0057766	EVM0048998	AT1G09950	RAS1:RESPONSE TO ABA AND SALT 1	--	--	GLYMA_06G090900	LOC100787271:transcription factor HBP-1b(c38)-like	--	Transcription factor TGA6	Under-dominant	0	1.07296	0	0.48511	0	0.447199	0.003682	0.675351
EVM0031227	EVM0020291	--	--	--	--	GLYMA_07G099800	LOC100812601:WAT1-related protein At3g18200-like	At3g18200	WAT1-related protein At3g18200	Under-dominant	0	1.57657	0	4.47841	0	1.43876	0	1.30162
EVM0051568	EVM0043411	AT5G01960	AT5G01960:RING/U-box superfamily protein	Os05g0316000	RING finger and transmembrane domain-containing protein 2	GLYMA_06G140600	LOC100784614:RING finger and transmembrane domain-containing protein 1-like	--	ERAD-associated E3 ubiquitin-protein ligase HRD1B {ECO:0000305}	Under-dominant	2.5791	6.91937	5.09287	3.15462	3.22587	3.41318	0	3.87976
EVM0014770	EVM0004531	--	--	--	--	--	--	--	--	Under-dominant	0	15.8801	0	3.84754	0	2.99202	0	2.84287
EVM0038791	EVM0003424	AT4G34530	CIB1:cryptochrome-interacting basic-helix-loop-helix 1	--	--	GLYMA_12G042800	LOC100815751:transcription factor bHLH63	T4L20.110	Transcription factor bHLH63	Under-dominant	2.77461	19.865	1.9201	21.3456	0.838959	9.56773	0.677492	9.36536
EVM0009022	EVM0011066	AT1G15120	AT1G15120:Ubiquinol-cytochrome C reductase hinge protein	Os11g0162200	cytochrome b-c1 complex subunit 6	GLYMA_20G226700	LOC100813450:probable aminopyrimidine aminohydrolase, mitochondrial	--	--	Under-dominant	0	3.91554	0	5.43436	0	3.27251	0	3.59964
EVM0073264	EVM0060853	--	--	--	--	--	--	--	Probable serine/threonine protein kinase IREH1 {ECO:0000305}	Dominant	0.852729	0	1.00658	0	0.806684	0	0.558118	0
EVM0073011	EVM0000508	AT1G64740	TUA1:alpha-1 tubulin	Os03g0661300	OsTUB8|TUB8|TUBB8:tubulin beta-8 chain	GLYMA_08G014200	TUBB1:tubulin beta-1	TUBB1	Tubulin beta-1 chain	Under-dominant	2.56275	261.472	1.13672	114.627	1.61108	89.4934	1.58183	64.3125
EVM0066729	EVM0072498	AT1G50460	HKL1:hexokinase-like 1	--	--	GLYMA_11G095600	LOC100813589:hexokinase-3-like	At1g50460	Hexokinase-3	Under-dominant	0	12.3893	0.439751	10.1124	0.026321	5.13058	0	4.99598
EVM0056117	EVM0002628	--	--	--	--	GLYMA_08G060700	LOC100811735:endoglucanase E1-like	--	--	Under-dominant	0.06289	11.2962	0	15.2926	0	8.38233	0	8.31292
EVM0048904	EVM0070225	AT1G08390	AT1G08390:recQ-mediated instability-like protein	--	--	GLYMA_11G190700	LOC100780251:recQ-mediated genome instability protein 2	--	--	Under-dominant	0	4.24225	0.139435	3.33211	0	1.64931	0	1.75062
EVM0022155	EVM0008282	AT3G62250	UBQ5:ubiquitin 5	Os01g0328400	OsJ_01558|RPS27AA:ubiquitin-40S ribosomal protein S27a-1	GLYMA_15G129800	LOC100527854:ubiquitin-40S ribosomal protein S27a	--	--	Dominant	114.608	0.318479	72.4795	28.0351	68.9184	2.58229	62.6461	3.18519
EVM0074522	EVM0069133	AT4G18130	PHYE:phytochrome E	--	--	GLYMA_09G088500	PHYE1:phytochrome E-like	PHYE	Phytochrome E	Dominant	1.77165	0	1.33536	0	0.903493	0	0.585111	0
EVM0010156	EVM0000449	AT3G18480	CASP:CCAAT-displacement protein alternatively spliced product	--	--	GLYMA_07G089600	LOC100780863:protein CASP	CASP	Protein CASP	Under-dominant	0.901255	8.45732	4.55576	5.52175	3.03232	3.13808	2.47975	3.14136
EVM0068978	EVM0036263	AT1G75800	AT1G75800:Pathogenesis-related thaumatin superfamily protein	--	--	GLYMA_06G023900	LOC100795186:thaumatin-like protein 1b	--	--	Under-dominant	0.58018	2.9593	0	2.91698	0.102015	2.06269	0.046911	1.6847
EVM0059834	EVM0071996	--	--	--	--	--	--	--	--	Dominant	8.84036	0	4.52203	0	0.999549	0	5.08324	0
EVM0018281	EVM0049620	--	--	--	--	--	--	--	--	Under-dominant	0	0.42837	0	0.364033	0	0.442736	0	0
EVM0073798	EVM0026943	AT3G53360	AT3G53360:Tetratricopeptide repeat (TPR)-like superfamily protein	Os06g0506100	pentatricopeptide repeat-containing protein At3g53360, mitochondrial	GLYMA_19G179200	LOC100786133:pentatricopeptide repeat-containing protein At3g53360, mitochondrial-like	--	--	Dominant	2.03059	0.854183	1.45596	1.30975	0.529979	0.464711	0.836268	1.07204
EVM0051388	EVM0062774	--	--	Os01g0308300	putative disease resistance protein RGA3	--	--	At3g14460	Putative disease resistance protein At3g14460	Under-dominant	0	0.118986	0	0.46918	0	0.180266	0	0.325703
EVM0070689	EVM0013709	AT3G02580	STE1:sterol 1	--	--	GLYMA_19G050500	--	F16B3.21	Delta(7)-sterol-C5(6)-desaturase 1	Under-dominant	0	16.2858	0	10.9534	0	10.5229	0	7.93183
EVM0049045	EVM0014376	--	--	--	--	GLYMA_06G220400	--	MTI20.19	APO protein 2, chloroplastic (Precursor)	Under-dominant	0	6.08837	0	6.51827	0	3.60675	0	3.57404
EVM0000591	EVM0016137	--	--	--	--	GLYMA_15G069800	--	At1g16250	F-box/kelch-repeat protein At1g16250	Dominant	0	0.046601	0.154711	0.184781	0.496513	0.079797	0.437849	0
EVM0065728	EVM0044487	AT5G47900	AT5G47900:heparan-alpha-glucosaminide N-acetyltransferase-like protein (DUF1624)	Os04g0404900	heparan-alpha-glucosaminide N-acetyltransferase	GLYMA_18G298500	LOC100812497:heparan-alpha-glucosaminide N-acetyltransferase	--	--	Under-dominant	0	11.3998	0	11.499	0	2.10519	0.103734	1.0899
EVM0024873	EVM0012591	--	--	--	--	GLYMA_10G043400	LOC100793717:uncharacterized LOC100793717	--	--	Under-dominant	0	7.91686	0	8.21864	0	3.32144	0	3.40313
EVM0011284	EVM0054470	AT1G60420	AT1G60420:DC1 domain-containing protein	Os03g0405900	OsJ_11208|OsNrx1-2:probable nucleoredoxin 1-2	GLYMA_08G285900	LOC100809224:probable nucleoredoxin 1	At1g60420	Probable nucleoredoxin 1	Dominant	15.6762	0.400388	25.2804	0.2044	5.95807	0	5.18125	0
EVM0018609	EVM0034343	AT1G64320	AT1G64320:myosin heavy chain-like protein	--	--	GLYMA_05G215000	--	--	--	Dominant	2.13871	0.78082	3.47619	1.06533	1.01191	0.094365	0.906065	0.669471
EVM0057577	EVM0031141	AT1G18200	RABA6b:Rab GTPase-like A1I protein	--	--	GLYMA_08G053400	LOC100784107:ras-related protein RABA6b-like	RABA6A	Ras-related protein RABA6a	Dominant	4.79861	0.042519	1.89855	0.089483	0.09072	0	0.308634	0
EVM0040456	EVM0070906	AT1G64230	UBC28:ubiquitin-conjugating enzyme 28	Os06g0234200	OsRac4|RAC4|ROP4:rac-like GTP-binding protein 4	GLYMA_12G032800	LOC100787053:ubiquitin-conjugating enzyme E2 28	F22C12.2	Ubiquitin-conjugating enzyme E2 28	Under-dominant	1.43156	102.455	1.63542	117.06	0.189835	49.9654	0	46.0121
EVM0046228	EVM0037351	--	--	--	--	GLYMA_12G018800	LOC100527622:uncharacterized LOC100527622	--	--	Dominant	21.3384	0	21.1894	0.216261	9.1076	0	7.81822	0
EVM0009763	EVM0062029	AT5G17160	AT5G17160:aspartic/glutamic acid-rich protein	--	--	GLYMA_12G018900	LOC100787589:dentin sialophosphoprotein	--	--	Dominant	27.947	0.100637	8.17194	3.62177	3.0917	0.889338	0.806996	0.090101
EVM0020171	EVM0062858	AT1G42550	PMI1:plastid movement impaired1	Os09g0553900	uncharacterized LOC4347805	GLYMA_05G243200	--	T1M15.120	20 kDa chaperonin, chloroplastic (Precursor)	Dominant	27.0738	0.384468	19.4077	0.263275	13.3984	0.068532	9.04874	0.164518
EVM0072167	EVM0045137	AT2G31810	AT2G31810:ACT domain-containing small subunit of acetolactate synthase protein	Os02g0608600	unknown	GLYMA_05G167700	--	At2g31810	Acetolactate synthase small subunit 2, chloroplastic (Precursor)	Dominant	13.8716	0	10.8613	0	15.3628	0	11.2696	0
EVM0015514	EVM0064052	AT5G63860	UVR8:Regulator of chromosome condensation (RCC1) family protein	--	--	GLYMA_05G194400	--	UVR8	Ultraviolet-B receptor UVR8	Under-dominant	0.17946	1.37457	0.244348	1.35442	0.584252	4.01447	0.342308	3.10466
EVM0064453	EVM0044045	--	--	--	--	GLYMA_01G020100	GMSYMRK-ALPHA:symbiosis receptor kinase SymRK-alpha	NORK	Nodulation receptor kinase (Precursor)	Under-dominant	0.714624	43.1721	0.227661	55.8556	0.185453	1.36526	0.075977	1.20724
EVM0054746	EVM0004375	AT2G18040	PIN1AT:peptidylprolyl cis/trans isomerase, NIMA-interacting 1	--	--	GLYMA_02G049500	LOC100499854:uncharacterized LOC100499854	PIN1	Peptidyl-prolyl cis-trans isomerase Pin1	Under-dominant	0	29.1933	0	10.6062	0	4.89238	0	2.63433
EVM0021948	EVM0049017	AT1G17880	BTF3:basic transcription factor 3	--	--	GLYMA_12G039900	LOC100500153:basic transcription factor 3	--	--	Dominant	152.348	11.584	130.478	6.36496	79.8862	8.2249	70.6781	5.7577
EVM0073465	EVM0018659	--	--	--	--	GLYMA_13G007200	LOC100794474:uncharacterized protein sll1770	PAT17	Probable protein S-acyltransferase 17	Under-dominant	0	1.60052	0	3.19456	0	1.15179	0	1.47839
EVM0038448	EVM0034243	--	--	--	--	--	--	--	--	Under-dominant	0	2.19515	0	4.05975	0	8.2019	0	7.52368
EVM0032297	EVM0009491	AT5G23660	SWEET12:bidirectional sugar transporter SWEET12-like protein	Os11g0508600	Os11N3|OsJ_34008|OsSWEET14|SWEET14:bidirectional sugar transporter SWEET14	GLYMA_08G009900	GMSWEET20:sugar efflux transporter SWEET20	MQM1.8	Bidirectional sugar transporter SWEET12	Under-dominant	0	0.096562	0	0.311512	0	0	0	0
EVM0065062	EVM0018063	AT3G45970	EXLA1:expansin-like A1	Os07g0475400	EXLA3|EXPL3|OsEXLA3|OsEXPL3|OsaEXPb2.3:expansin-like A3	GLYMA_12G022800	LOC100819849:expansin-like A2	F16L2_180	Expansin-like A1 (Precursor)	Dominant	41.0675	0	21.4869	0	1.77329	0.06591	0.968481	0
EVM0069233	EVM0021409	AT1G64110	DAA1:P-loop containing nucleoside triphosphate hydrolases superfamily protein	--	--	GLYMA_08G019400	LOC100807464:uncharacterized AAA domain-containing protein C16E9.10c-like	At1g80350	Katanin p60 ATPase-containing subunit A1 {ECO:0000255|HAMAP-Rule:MF_03023}	Dominant	9.22982	0.875916	34.8838	1.81528	20.6238	1.08499	23.6923	1.18249
EVM0001217	EVM0021059	AT1G07180	NDA1:alternative NAD(P)H dehydrogenase 1	--	--	GLYMA_07G191200	LOC100814927:internal alternative NAD(P)H-ubiquinone oxidoreductase A2, mitochondrial-like	F10K1.11	Internal alternative NAD(P)H-ubiquinone oxidoreductase A1, mitochondrial (Precursor)	Dominant	0.465652	0	0.172693	0.079036	0.071744	0	0.032801	0
EVM0027558	EVM0057893	AT3G54420	EP3:homolog of carrot EP3-3 chitinase	--	--	GLYMA_11G124500	LOC100527091:uncharacterized LOC100527091	CHI4	Endochitinase PR4 (Precursor)	Under-dominant	0	6.89617	0	22.6345	0	0.578022	0	3.05935
EVM0064239	EVM0060517	AT1G13710	CYP78A5:cytochrome P450, family 78, subfamily A, polypeptide 5	Os11g0489250	cytochrome P450 78A5	GLYMA_08G104100	LOC100817944:cytochrome P450 78A5-like	F21F23.15	Cytochrome P450 78A5	Dominant	8.7637	2.80099	14.7175	2.04165	0.401722	0.268142	0.403554	0.294678
EVM0008525	EVM0016685	AT4G23100	GSH1:glutamate-cysteine ligase	Os07g0462000	GSH1-2:glutamate--cysteine ligase B, chloroplastic	GLYMA_05G207600	--	GSH1	Glutamate--cysteine ligase, chloroplastic (Precursor)	Dominant	11.4271	0	8.68093	0	7.34	0	6.98071	0
EVM0021353	EVM0025289	AT2G17570	cPT1:Undecaprenyl pyrophosphate synthetase family protein	--	--	GLYMA_16G118100	LOC100775552:rubber cis-polyprenyltransferase HRT2-like	At2g17570	Dehydrodolichyl diphosphate synthase 6	Dominant	4.39321	0	2.64244	0	2.28102	0	2.35711	0
EVM0039420	EVM0060487	--	--	--	--	--	--	--	--	Under-dominant	0	4.9795	0	1.35344	0.001385	2.35364	0	2.25788
EVM0007103	EVM0058048	AT5G64260	EXL2:EXORDIUM like 2	Os02g0757100	protein EXORDIUM	GLYMA_13G043900	LOC100810770:protein EXORDIUM-like 2	EXL2	Protein EXORDIUM-like 2 (Precursor)	Dominant	524.991	4.86562	851.385	1.86694	101.843	1.94531	119.394	0.570279
EVM0019279	EVM0028370	AT4G17720	AT4G17720:RNA-binding (RRM/RBD/RNP motifs) family protein	Os04g0624800	binding partner of ACD11 1	GLYMA_12G017300	LOC100784398:binding partner of ACD11 1-like	--	--	Under-dominant	1.84839	49.6206	3.00118	25.7772	3.64569	20.6761	5.99208	18.3411
EVM0049726	EVM0042464	AT5G19600	SULTR3;5:sulfate transporter 3;5	Os01g0719300	probable sulfate transporter 3.5	GLYMA_07G088200	--	SULTR3;5	Probable sulfate transporter 3.5	Under-dominant	0	20.3797	0.050344	5.54121	0	1.47157	0	1.29444
EVM0026800	EVM0068794	--	--	--	--	--	--	--	--	Dominant	1.08779	0	0.600246	0	0.354145	0	0.44197	0
EVM0037499	EVM0072444	AT5G52450	AT5G52450:MATE efflux family protein	Os10g0344900	protein DETOXIFICATION 16	GLYMA_09G179000	LOC100815319:protein DETOXIFICATION 16-like	F3L12.13	MATE efflux family protein DTX1	Under-dominant	0.114582	14.6549	0.15502	10.9197	0.275163	5.80217	0.094698	5.472
EVM0012793	EVM0066104	AT1G47890	RLP7:receptor like protein 7	Os01g0162800	receptor-like protein 12	GLYMA_14G046000	LOC100792033:receptor-like protein 12	RLP12	Receptor-like protein 12 (Precursor)	Under-dominant	0.226548	6.76311	0.317819	8.35905	0.208393	5.95455	0.1309	4.00064
EVM0066215	EVM0004115	AT3G58110	AT3G58110:hypothetical protein	Os06g0538200	uncharacterized LOC4341220	GLYMA_06G284800	--	--	--	Under-dominant	0	9.94069	0	7.0812	0	3.18003	6.40456	3.70299
EVM0043245	EVM0013842	--	--	--	--	--	--	--	--	Under-dominant	0	1.12155	0	0.558537	0	0.881468	0	0.59169
EVM0025477	EVM0025213	AT3G09010	AT3G09010:Protein kinase superfamily protein	Os03g0264300	putative serine/threonine-protein kinase	GLYMA_07G195100	LOC100775344:putative serine/threonine-protein kinase	At1g56140	Probable LRR receptor-like serine/threonine-protein kinase At1g56140 (Precursor)	Dominant	16.7285	0.816028	12.2072	0.521576	10.4462	0.217901	9.05161	0.199275
EVM0023862	EVM0022922	--	--	--	--	--	--	At5g45780	Probable LRR receptor-like serine/threonine-protein kinase At5g45780 (Precursor)	Dominant	5.40038	1.02427	7.5675	7.69561	4.4865	0	4.51752	0.170095
EVM0069640	EVM0032145	AT1G18540	AT1G18540:Ribosomal protein L6 family protein	Os04g0473400	60S ribosomal protein L6-3	GLYMA_05G184100	--	RPL6	60S ribosomal protein L6	Dominant	62.621	0	45.4754	0	31.9501	0	22.2251	0
EVM0040183	EVM0029896	AT3G26430	AT3G26430:GDSL-like Lipase/Acylhydrolase superfamily protein	Os07g0586100	OJ1113_E01.104:GDSL esterase/lipase At3g26430	GLYMA_08G131700	LOC100803899:GDSL esterase/lipase At3g26430	At3g26430	GDSL esterase/lipase At3g26430 (Precursor)	Dominant	0.310595	0	1.34516	0.255735	1.45486	0.205234	1.14109	0
EVM0063858	EVM0038116	AT5G52450	AT5G52450:MATE efflux family protein	Os10g0344900	protein DETOXIFICATION 16	GLYMA_09G179000	LOC100815319:protein DETOXIFICATION 16-like	F3L12.9	MATE efflux family protein 7	Under-dominant	0.079983	0.216074	0.036511	0.616325	0	0.207648	0	0.209177
EVM0074232	EVM0052212	--	--	--	--	--	--	--	--	Under-dominant	0.176995	2.88595	0.093556	3.23216	0.239307	1.29684	0.044275	1.20183
EVM0036328	EVM0018380	--	--	--	--	GLYMA_01G098200	LOC102669268:uncharacterized LOC102669268	--	--	Under-dominant	0	12.5141	0	32.4895	0	31.2499	0	30.0694
EVM0046796	EVM0018607	--	--	--	--	--	--	--	--	Dominant	0.986441	0	0.547977	0	0.32017	0	0.550036	0
EVM0044747	EVM0031086	AT2G27740	AT2G27740:RAB6-interacting golgin (DUF662)	Os04g0408600	uncharacterized LOC4335760	GLYMA_12G086500	LOC100499699:uncharacterized LOC100499699	--	--	Under-dominant	9.16802	33.9757	4.14544	32.5824	3.06865	17.1285	2.73763	13.8278
EVM0044915	EVM0042127	ATCG01090	unknown	--	--	GLYMA_18G155500	--	--	NAD(P)H-quinone oxidoreductase subunit I, chloroplastic {ECO:0000255|HAMAP-Rule:MF_01351}	Dominant	0	0	0.755603	0	0.746134	0	0	0
EVM0068923	EVM0040122	AT1G51410	AT1G51410:NAD(P)-binding Rossmann-fold superfamily protein	Os09g0491788	cinnamoyl-CoA reductase 2	GLYMA_18G091500	LOC100781477:bifunctional dihydroflavonol 4-reductase/flavanone 4-reductase-like	T24D18.5	Cinnamoyl-CoA reductase 1	Dominant	1.79906	0.156925	16.3075	0.330229	2.36443	0	2.27171	0
EVM0030127	EVM0061815	AT4G12650	AT4G12650:Endomembrane protein 70 protein family	Os08g0496900	P0026F07.9:transmembrane 9 superfamily member 12	GLYMA_20G059000	LOC100782426:transmembrane 9 superfamily member 12-like	--	Transmembrane 9 superfamily member 12 {ECO:0000305} (Precursor)	Under-dominant	0	17.3448	0	9.29529	0	10.8095	0	8.81206
EVM0057281	EVM0050057	--	--	--	--	--	--	FRS5	Protein FAR1-RELATED SEQUENCE 5	Under-dominant	0	4.91204	0	6.99629	0	2.74849	0	2.76048
EVM0013046	EVM0066195	--	--	--	--	--	--	--	--	Under-dominant	0	19.9372	0	12.1142	0	8.09096	0	6.17563
EVM0005736	EVM0059944	AT5G62050	OXA1:inner membrane OXA1-like protein	Os03g0116000	mitochondrial inner membrane protein OXA1-like	GLYMA_07G193700	LOC100817052:mitochondrial inner membrane protein OXA1-like	MTG10.19	Mitochondrial inner membrane protein OXA1 (Precursor)	Dominant	17.2003	0.102579	8.17729	0	5.10025	0	5.69948	0
EVM0009675	EVM0043453	AT5G04700	AT5G04700:Ankyrin repeat family protein	--	--	GLYMA_01G013000	LOC102666231:ankyrin repeat-containing protein At3g12360-like	At3g12360	Ankyrin repeat-containing protein At3g12360	Under-dominant	0	0.404693	0	0.295129	0	0.112292	0	0
EVM0028191	EVM0062858	AT1G42550	PMI1:plastid movement impaired1	Os09g0553900	uncharacterized LOC4347805	GLYMA_05G243200	--	T1M15.120	20 kDa chaperonin, chloroplastic (Precursor)	Dominant	9.24347	0.384468	7.77806	0.263275	5.35429	0.068532	4.31053	0.164518
EVM0000239	EVM0050571	AT3G26140	AT3G26140:Cellulase (glycosyl hydrolase family 5) protein	Os02g0596200	OJ1126_D09.36|OJ1568_B05.3:uncharacterized LOC4329864	GLYMA_08G060700	LOC100811735:endoglucanase E1-like	--	--	Under-dominant	0	296.445	0	10.5931	0	4.00474	0	1.42135
EVM0064523	EVM0041656	--	--	--	--	--	--	--	--	Under-dominant	0	12.1129	0	14.602	0	8.69755	0	7.61689
EVM0060148	EVM0044229	AT5G42050	AT5G42050:DCD (Development and Cell Death) domain protein	Os01g0550300	B2 protein	GLYMA_05G218500	--	--	B2 protein	Dominant	110.166	133.615	64.062	98.0315	21.0216	31.5014	22.1678	0
EVM0055269	EVM0016681	AT1G11260	STP1:sugar transporter 1	Os09g0416200	sugar transport protein 7	GLYMA_08G059700	LOC100801060:sugar carrier protein C-like	STC	Sugar carrier protein C	Dominant	8.3209	2.22078	17.8127	0.836292	3.24154	0.07014	2.37117	0.040101
EVM0030402	EVM0057526	AT1G66920	AT1G66920:Protein kinase superfamily protein	Os04g0177000	probable receptor-like protein kinase At5g39020	GLYMA_05G237100	--	At1g67000	Probable receptor-like protein kinase At1g67000 (Precursor)	Dominant	1.16128	0.062983	0.516537	0.019091	0.015762	0	0.029707	0
EVM0012561	EVM0074298	AT1G60590	AT1G60590:Pectin lyase-like superfamily protein	Os05g0578600	polygalacturonase At1g48100	GLYMA_08G285400	LOC732602:polygalacturonase At1g48100	At1g48100	Polygalacturonase At1g48100 (Precursor)	Under-dominant	0.024468	1.70984	0	0.076985	0	0	0	0.054438
EVM0007088	EVM0047539	--	--	--	--	GLYMA_13G303600	LOC100500545:universal stress protein A-like protein	At3g01520	Universal stress protein A-like protein	Under-dominant	0.566122	0.746096	0	0.887934	0	0.266095	0	0.166373
EVM0066067	EVM0067752	--	--	--	--	--	--	T7H20.130	Phosphopantothenate--cysteine ligase 2	Dominant	2.83241	0	2.59318	0	0.750607	0	0.729057	0
EVM0060814	EVM0006798	AT1G70370	PG2:polygalacturonase 2	--	--	GLYMA_08G287500	LOC100811362:probable polygalacturonase non-catalytic subunit JP650	JP650	Probable polygalacturonase non-catalytic subunit JP650 (Precursor)	Dominant	25.9883	0	9.1191	0	6.55703	0	3.40875	0
EVM0068493	EVM0024841	AT1G79940	ATERDJ2A:DnaJ / Sec63 Brl domains-containing protein	--	--	GLYMA_09G075400	LOC100809969:dnaJ protein ERDJ2A-like	--	DnaJ protein ERDJ2A	Under-dominant	0	43.7389	1.37544	37.7212	0.936569	22.7214	0.22061	31.5159
EVM0027231	EVM0065944	--	--	--	--	--	--	--	--	Under-dominant	0	0.602196	0	4.38051	0	1.43557	0	0.463146
EVM0042772	EVM0005207	AT1G08370	DCP1:decapping 1	--	--	GLYMA_03G198400	LOC100786833:mRNA-decapping enzyme-like protein	At1g08370	mRNA-decapping enzyme-like protein	Under-dominant	0	0.419454	0	0.480662	0	0.079809	0	0.123025
EVM0043178	EVM0012122	--	--	--	--	--	--	--	--	Dominant	2.74525	0	3.54235	0	1.45236	0	2.23896	0
EVM0002162	EVM0003986	AT2G43840	UGT74F1:UDP-glycosyltransferase 74 F1	--	--	GLYMA_08G125600	LOC100781244:UDP-glycosyltransferase 74F1-like	F18O19.7	UDP-glycosyltransferase 74F2	Under-dominant	0.328738	13.7811	2.46529	4.54807	0.235384	3.81716	0.127916	4.3241
EVM0022526	EVM0022812	--	--	--	--	GLYMA_11G213200	LOC100797065:uncharacterized LOC100797065	XRI1	Protein XRI1	Dominant	0.652343	0	1.51884	0	1.15192	0	0.725541	0
EVM0028797	EVM0055624	AT2G22590	AT2G22590:UDP-Glycosyltransferase superfamily protein	Os03g0804900	putative UDP-rhamnose:rhamnosyltransferase 1	GLYMA_18G148500	LOC100816227:UDP-glycosyltransferase 91A1-like	UGT91A1	UDP-glycosyltransferase 91A1	Dominant	0.222725	0.003384	1.0461	0.069459	0.388841	0	0.145243	0
EVM0048019	EVM0070953	AT1G72160	AT1G72160:Sec14p-like phosphatidylinositol transfer family protein	--	--	GLYMA_05G197900	--	PATL3	Patellin-3	Dominant	38.9608	6.18658	66.595	5.80722	60.4748	2.1985	54.3249	2.8715
EVM0047427	EVM0011970	--	--	--	--	--	--	--	--	Under-dominant	0	80.9417	0	229.526	0	3.60875	0	1.21871
EVM0001023	EVM0009011	--	--	--	--	GLYMA_06G292200	LOC100807590:probable serine/threonine-protein kinase At1g54610	At1g54610	Probable serine/threonine-protein kinase At1g54610	Under-dominant	0.102063	0.890397	0	0.684685	0	0.108392	0	1.27419
EVM0013507	EVM0006899	AT5G05670	AT5G05670:signal recognition particle binding protein	Os08g0524000	OJ1186_G01.31:signal recognition particle receptor subunit beta	GLYMA_02G036200	LOC100800572:signal recognition particle receptor subunit beta-like	--	--	Dominant	22.5192	0	18.1397	0	11.2548	0	12.0465	0
EVM0030237	EVM0048865	AT1G63180	UGE3:UDP-D-glucose/UDP-D-galactose 4-epimerase 3	--	--	GLYMA_05G204700	--	UGE1	Bifunctional UDP-glucose 4-epimerase and UDP-xylose 4-epimerase 1	Dominant	7.35201	9.01252	22.1919	24.9248	0.964353	0	0.641072	0.931972
EVM0068999	EVM0008143	AT2G13620	CHX15:cation/hydrogen exchanger 15	Os05g0485000	cation/H(+) antiporter 15	GLYMA_04G212200	LOC100818927:cation/H(+) antiporter 15-like	CHX15	Cation/H(+) antiporter 15	Dominant	0.083087	0	0.356629	0	0.367343	0.989896	0.311484	1.02099
EVM0065611	EVM0006535	AT1G79020	AT1G79020:Enhancer of polycomb-like transcription factor protein	--	--	GLYMA_19G049500	LOC100811280:enhancer of polycomb homolog 2-like	--	--	Dominant	2.95989	0	2.88683	0	0.964037	0	1.99887	0
EVM0024158	EVM0047309	AT4G20760	AT4G20760:NAD(P)-binding Rossmann-fold superfamily protein	--	--	GLYMA_15G135500	LOC100782322:C-factor-like	TIC32	Short-chain dehydrogenase TIC 32, chloroplastic	Dominant	4.57424	0.25579	5.38181	0.990541	4.905	0.104778	3.70141	0.120269
EVM0002982	EVM0064518	--	--	--	--	GLYMA_02G198100	LOC100815334:protein CLEC16A-like	PPC2	Phosphoenolpyruvate carboxylase 2	Dominant	6.13798	0.608072	5.47561	0.07894	2.88175	0	2.11305	0
EVM0065113	EVM0017935	--	--	--	--	--	--	T10B6.40	2-hydroxyacyl-CoA lyase	Dominant	0.490534	0	1.14993	0	0	0	0.137054	0
EVM0036552	EVM0061049	AT1G49010	AT1G49010:Duplicated homeodomain-like superfamily protein	Os04g0676700	transcription factor DIVARICATA	GLYMA_05G013000	LOC100812196:transcription factor DIVARICATA-like	DIVARICATA	Transcription factor DIVARICATA	Under-dominant	0	0.614733	1.27163	1.45765	3.55819	4.44747	5.83871	5.38896
EVM0039737	EVM0012069	AT4G33430	BAK1:BRI1-associated receptor kinase	Os08g0174700	OsSERK1:somatic embryogenesis receptor kinase 2	GLYMA_08G180800	LOC100305355:somatic embryogenesis receptor-like kinase-like protein	F17M5.190	BRASSINOSTEROID INSENSITIVE 1-associated receptor kinase 1 (Precursor)	Dominant	12.4016	1.61259	10.6687	0.831599	7.05829	0.602536	7.75357	0.566492
EVM0074418	EVM0038366	AT5G10250	DOT3:Phototropic-responsive NPH3 family protein	--	--	GLYMA_05G178500	--	F18D22.20	BTB/POZ domain-containing protein DOT3	Under-dominant	0.101351	8.33264	0.103601	2.11687	0	1.71811	0.064858	1.21492
EVM0011344	EVM0018649	AT5G09400	KUP7:K+ uptake permease 7	--	--	GLYMA_08G072500	LOC100778388:potassium transporter 7-like	T5E8_200	Potassium transporter 7	Dominant	15.452	1.06924	11.4355	0.163704	10.0677	0.177055	10.9063	0.6668
EVM0002712	EVM0022654	AT1G18260	EBS5:HCP-like superfamily protein	--	--	GLYMA_05G246700	--	--	ERAD-associated E3 ubiquitin-protein ligase component HRD3A {ECO:0000305} (Precursor)	Dominant	33.944	6.95796	24.8066	16.9219	20.1289	3.56135	18.9235	3.45389
EVM0072698	EVM0001411	AT3G30300	AT3G30300:O-fucosyltransferase family protein	Os05g0132500	uncharacterized protein At1g04910	GLYMA_18G275500	LOC100793178:uncharacterized protein At1g04910-like	--	Transcription factor BIM3	Dominant	9.71993	0.109856	5.17051	0.047198	2.34038	0	2.29836	0
EVM0045954	EVM0032084	--	--	--	--	--	--	--	Probable 1-deoxy-D-xylulose-5-phosphate synthase 2, chloroplastic (Precursor)	Under-dominant	0	0	0	0	0	2.83825	0	2.57953
EVM0070471	EVM0026362	AT4G10270	AT4G10270:Wound-responsive family protein	Os08g0178500	OJ1120_C08.26|P0577G06.2:uncharacterized LOC4344811	GLYMA_13G301800	LOC100795714:uncharacterized LOC100795714	--	--	Dominant	6.46004	0	1.25523	0	1.01844	0	0.6199	0
EVM0044333	EVM0046641	--	--	--	--	--	--	--	--	Under-dominant	0.25656	6.23296	0	3.8787	0	3.1552	0	2.59261
EVM0024001	EVM0009913	AT1G33250	AT1G33250:beta-1,3-n-acetylglucosaminyltransferase radical fringe protein, putative (DUF604)	--	--	GLYMA_01G229900	LOC100785910:uncharacterized LOC100785910	--	--	Under-dominant	0	5.53699	0	5.83125	0	4.13124	0.028673	3.99324
EVM0029725	EVM0064061	--	--	--	--	--	--	--	--	Under-dominant	0	1.40776	0	0.936989	0	0	0	0
EVM0028905	EVM0067917	AT1G18100	E12A11:PEBP (phosphatidylethanolamine-binding protein) family protein	Os06g0498800	MFT1|OsMFT1:protein MOTHER of FT and TF 1	GLYMA_05G244100	--	--	Protein MOTHER of FT and TF 1	Dominant	0.381956	0	1.84345	0	6.69182	0.100268	4.36972	0
EVM0074853	EVM0019358	AT4G32850	nPAP:nuclear poly(a) polymerase	Os02g0292800	OJ1057_D08.13|OJ1124_E11.34:uncharacterized LOC4329064	GLYMA_08G050000	--	--	--	Dominant	24.3778	0	6.43606	3.03521	4.1625	0	3.16556	0.138824
EVM0016939	EVM0022458	AT3G01680	SEOR1:sieve element occlusion amino-terminus protein	--	--	GLYMA_04G190300	SEOC:sieve element occlusion c	--	--	Dominant	13.2497	0.281441	14.97	0.547949	5.26856	0.534271	8.58143	0.490835
EVM0007187	EVM0032258	--	--	--	--	--	--	--	--	Under-dominant	10.697	81.5657	0	2.75154	0	0.337756	0	0.094293
EVM0074272	EVM0003735	--	--	--	--	GLYMA_13G250300	LOC100806159:transcription factor DYT1-like	T6K22.60	Transcription factor DYSFUNCTIONAL TAPETUM 1	Under-dominant	0	1.27666	0	1.201	0	0.048085	0	0.05188
EVM0023700	EVM0012444	AT4G05100	MYB74:myb domain protein 74	--	--	GLYMA_07G189300	LOC100808310:transcription factor MYB32	dl4925c	Transcription factor MYB39	Dominant	0.071008	0	0.340056	0	0	0	0.088071	0
EVM0009433	EVM0045858	AT1G65060	4CL3:4-coumarate:CoA ligase 3	--	--	GLYMA_11G091600	LOC100790396:4-coumarate--CoA ligase 2-like	--	4-coumarate--CoA ligase 2	Under-dominant	0	2.38884	0	2.80461	0	1.01066	0	0.614221
EVM0027199	EVM0048057	AT3G02850	SKOR:STELAR K+ outward rectifier	Os04g0445000	potassium channel KOR2	GLYMA_05G247500	--	SKOR	Potassium channel SKOR	Dominant	0.248984	0	0.045451	0	0.038079	0	0.033126	0
EVM0060802	EVM0039465	AT3G15370	EXPA12:expansin 12	--	--	GLYMA_12G150900	LOC106795376:expansin-A12-like	MJK13.3	Expansin-A12 (Precursor)	Under-dominant	0.077556	0.997318	0	0.047028	0	0	0	0
EVM0055500	EVM0049531	AT5G54520	AT5G54520:Transducin/WD40 repeat-like superfamily protein	Os02g0319800	WD repeat-containing protein 25	GLYMA_20G140800	LOC100790592:WD repeat-containing protein 25-like	Mut11	Protein Mut11	Under-dominant	0	3.33224	0	2.12258	0	1.52224	0	1.62128
EVM0072003	EVM0069001	--	--	--	--	--	--	--	--	Under-dominant	1.11968	0.199275	0.81233	0.467347	0	0.335636	0.382956	0.806488
EVM0030565	EVM0032173	AT3G26590	AT3G26590:MATE efflux family protein	--	--	GLYMA_18G143700	LOC100783627:protein DETOXIFICATION 29-like	F17J16_80	Protein TRANSPARENT TESTA 12	Dominant	0.296939	0	0.151981	0.015452	0	0	0	0
EVM0020738	EVM0068950	AT5G10350	AT5G10350:RNA-binding (RRM/RBD/RNP motifs) family protein	Os02g0757900	polyadenylate-binding protein 2	GLYMA_05G176400	--	--	Polyadenylate-binding protein 2 {ECO:0000303|PubMed:18479511}	Dominant	43.1744	2.85633	27.7679	7.18279	18.5935	1.50258	14.4849	0.675487
EVM0037093	EVM0042159	AT4G34450	AT4G34450:coatomer gamma-2 subunit, putative / gamma-2 coat protein, putative / gamma-2 COP	--	--	GLYMA_12G044000	LOC100789362:coatomer subunit gamma-2	At4g34450	Coatomer subunit gamma	Dominant	26.649	0	17.9656	0	18.8802	0	14.1706	0
EVM0073058	EVM0032745	AT5G54770	THI1:thiazole biosynthetic enzyme, chloroplast (ARA6) (THI1) (THI4)	Os07g0529600	thiamine thiazole synthase 2, chloroplastic	GLYMA_12G135000	SC-03:thiamin biosynthetic enzyme	VIT_10s0116g00530	Thiamine thiazole synthase 2, chloroplastic {ECO:0000255|HAMAP-Rule:MF_03158} (Precursor)	Dominant	114.208	19.8384	564.795	41.0403	366.956	26.5361	264.607	17.4307
EVM0048035	EVM0012247	AT2G44100	GDI1:guanosine nucleotide diphosphate dissociation inhibitor 1	Os05g0418000	guanosine nucleotide diphosphate dissociation inhibitor 2	GLYMA_05G167800	--	GDI1	Guanosine nucleotide diphosphate dissociation inhibitor 1	Dominant	69.4679	0.655736	61.0878	3.31135	41.2514	0	38.8543	0
EVM0029147	EVM0002972	AT5G66680	DGL1:dolichyl-diphosphooligosaccharide-protein glycosyltransferase 48kDa subunit family protein	--	--	GLYMA_12G045400	LOC100806848:dolichyl-diphosphooligosaccharide--protein glycosyltransferase 48 kDa subunit	MSN2.7	Dolichyl-diphosphooligosaccharide--protein glycosyltransferase 48 kDa subunit (Precursor)	Dominant	100.062	3.55901	34.4864	1.87526	44.0261	0.813181	33.5235	0.662292
EVM0059896	EVM0057306	AT1G61215	BRD4:bromodomain 4	--	--	GLYMA_15G069300	LOC100804245:uncharacterized LOC100804245	--	--	Dominant	3.82735	0.273151	3.80486	0.108116	2.65493	0.121011	3.23913	0.048008
EVM0059748	EVM0032763	--	--	--	--	--	--	--	--	Under-dominant	0	20.3514	0	19.218	0	10.7066	0	8.65592
EVM0035289	EVM0054496	AT1G74070	AT1G74070:Cyclophilin-like peptidyl-prolyl cis-trans isomerase family protein	--	--	GLYMA_05G014300	GMCYP47:peptidyl-prolyl cis-trans isomerase GmCYP47	CYP26-2	Peptidyl-prolyl cis-trans isomerase CYP26-2, chloroplastic (Precursor)	Dominant	0.387657	0	0.327897	0	0.083668	0.051485	0	0
EVM0049207	EVM0068043	--	--	--	--	--	--	BRG3	Probable BOI-related E3 ubiquitin-protein ligase 3	Under-dominant	1.38648	13.4658	1.20634	11.4856	0.761735	7.45828	0.50888	7.06928
EVM0063037	EVM0014574	--	--	--	--	--	--	--	--	Dominant	5.52354	0	7.42756	0	3.74051	0	6.02558	0
EVM0040657	EVM0017162	AT1G01930	AT1G01930:zinc finger protein-like protein	--	--	GLYMA_09G267800	LOC100527709:ankyrin repeat-containing protein	--	--	Dominant	2.82924	0	1.95215	0	1.08008	0	1.30058	0
EVM0023655	EVM0041170	--	--	--	--	--	--	--	--	Under-dominant	0.053461	10.1951	0.128192	12.1914	0.161162	3.64962	0.035681	3.56546
EVM0019965	EVM0062043	--	--	--	--	--	--	--	--	Under-dominant	0.561579	1.03397	0.889764	2.35549	0.420648	1.86659	0.304442	1.42662
EVM0008940	EVM0023891	--	--	--	--	--	--	--	--	Dominant	8.6328	0	11.0489	0	5.45211	0	5.99867	0
EVM0046505	EVM0064163	AT1G68390	AT1G68390:Core-2/I-branching beta-1,6-N-acetylglucosaminyltransferase family protein	Os03g0731050	uncharacterized LOC9271227	GLYMA_05G237300	--	--	--	Dominant	0.807991	0	0	0	0	0	0	0
EVM0038165	EVM0047344	AT5G60580	AT5G60580:RING/U-box superfamily protein	Os04g0105100	uncharacterized LOC4334905	GLYMA_19G180900	LOC100789854:E3 ubiquitin-protein ligase MARCH7-like	F28A23.140	Probable E3 ubiquitin ligase SUD1	Dominant	0.707877	0	0.419216	0	0.491823	0	0.152378	0
EVM0035861	EVM0053324	AT3G13690	AT3G13690:kinase with adenine nucleotide alpha hydrolases-like domain-containing protein	Os01g0602800	P0681B11.2:inactive protein kinase SELMODRAFT_444075	GLYMA_08G029500	LOC100819546:inactive protein kinase SELMODRAFT_444075-like	SELMODRAFT_444075	Inactive protein kinase SELMODRAFT_444075	Dominant	3.41797	0	3.91471	0	5.95342	0	5.23119	0
EVM0022353	EVM0015676	--	--	--	--	--	--	--	--	Under-dominant	0.672558	3.77179	0	3.24061	0	2.39215	0	2.19417
EVM0020725	EVM0058073	--	--	--	--	GLYMA_12G017100	LOC100305838:uncharacterized LOC100305838	--	S-norcoclaurine synthase (Precursor)	Dominant	7.56196	0.194145	6.04145	0.121175	8.63977	0	5.98422	0.059778
EVM0041346	EVM0023680	--	--	--	--	GLYMA_10G288000	LOC100809279:nuclear speckle splicing regulatory protein 1	--	30 kDa ribonucleoprotein, chloroplastic (Precursor)	Dominant	5.3615	2.63383	7.08783	1.07542	5.99187	0.888469	5.89698	0.93312
EVM0034205	EVM0007825	AT5G09220	AAP2:amino acid permease 2	Os12g0194900	amino acid permease 6	GLYMA_05G194600	--	AAP2	Amino acid permease 2	Under-dominant	0	1.70123	0.703279	0.807657	0.770507	0.664826	0.700077	0.755395
EVM0073428	EVM0023452	AT5G65510	AIL7:AINTEGUMENTA-like 7	--	--	GLYMA_09G199800	LOC100775390:AP2-like ethylene-responsive transcription factor AIL6	AIL6	AP2-like ethylene-responsive transcription factor AIL6	Under-dominant	1.70346	1.64411	0.488022	4.0549	0.788327	1.83978	0.353124	0.98624
EVM0073907	EVM0008254	AT1G52240	ROPGEF11:rop guanine nucleotide exchange factor-like protein	Os02g0269200	dynein light chain LC6, flagellar outer arm	GLYMA_05G230400	--	--	Dynein 8 kDa light chain, flagellar outer arm	Dominant	2.38554	0.125666	1.02895	0.284008	1.01843	0	1.07171	0
EVM0035277	EVM0054280	--	--	--	--	--	--	--	Isoaspartyl peptidase/L-asparaginase subunit beta (Precursor)	Under-dominant	0	2.81888	0	3.20558	0	2.69265	0	2.80227
EVM0041299	EVM0063540	AT5G46180	DELTA-OAT:ornithine-delta-aminotransferase	--	--	GLYMA_05G141900	LOC732572:ornithine aminotransferase	DELTA-OAT	Ornithine aminotransferase, mitochondrial (Precursor)	Dominant	52.5505	0	67.183	0.06574	27.5484	0	24.3198	0.114124
EVM0009042	EVM0034872	AT5G44520	AT5G44520:NagB/RpiA/CoA transferase-like superfamily protein	--	--	GLYMA_03G124800	--	POD1	Protein POLLEN DEFECTIVE IN GUIDANCE 1	Under-dominant	0.279192	4.63136	0	4.45002	0	1.54657	0	1.97375
EVM0056307	EVM0049517	--	--	--	--	--	--	--	Equilibrative nucleotide transporter 3	Under-dominant	0	0.619278	0	0	0	0	0	0
EVM0023000	EVM0045809	AT5G60640	PDIL1-4:PDI-like 1-4	--	--	GLYMA_12G067700	LOC100785630:protein disulfide isomerase-like 1-4	MUP24.6	Protein disulfide isomerase-like 1-4 (Precursor)	Dominant	1.00932	0.58893	0.674931	0	0.781863	0.800225	0.207278	0
EVM0008514	EVM0050399	AT2G01190	PDE331:Octicosapeptide/Phox/Bem1p family protein	Os01g0139200	P0480E02.3:leucine-rich repeat extensin-like protein 2	GLYMA_10G270200	LOC100775954:neurogenic protein mastermind-like	--	--	Dominant	110.689	0.030901	114.55	0.038702	27.2312	0.042902	23.9742	0.019221
EVM0040178	EVM0066424	AT5G36110	CYP716A1:cytochrome P450, family 716, subfamily A, polypeptide 1	Os07g0519600	OJ1793_E11.110:cytochrome P450 716B1	GLYMA_08G125000	LOC100778750:beta-amyrin 28-oxidase-like	--	Beta-amyrin 28-oxidase	Under-dominant	0.091497	1.85219	0.146306	3.33478	0	0.07384	0	0
EVM0045069	EVM0070547	AT1G25440	BBX15:B-box type zinc finger protein with CCT domain-containing protein	--	--	GLYMA_07G091400	COL21:CONSTANS-like zinc finger protein	COL16	Zinc finger protein CONSTANS-LIKE 16	Dominant	0.087633	0.261092	0.412305	0	0	0	0	0
EVM0036563	EVM0070832	AT2G20870	AT2G20870:cell wall protein precursor	--	--	GLYMA_06G296300	LOC100813843:putative cell wall protein	At2g20870	Putative cell wall protein (Precursor)	Under-dominant	0	2.97511	0	2.13972	0	0	0	0.066876
EVM0003651	EVM0058003	--	--	--	--	--	--	At3g15210	Ethylene-responsive transcription factor 4	Dominant	0.688852	0	0.319263	0.09657	0.303518	0	0.312709	0
EVM0019375	EVM0050089	--	--	--	--	GLYMA_17G010000	--	--	Glucose-6-phosphate 1-dehydrogenase, cytoplasmic isoform	Dominant	1.4408	0	0.109225	0	0	0	0	0.107555
EVM0058047	EVM0016985	--	--	--	--	GLYMA_06G176200	LOC100792382:cytochrome P450 71A1-like	CYP71A1	Cytochrome P450 71A1	Under-dominant	0	1.28657	0	8.63196	0	12.8455	0	10.2062
EVM0072657	EVM0011243	AT1G27320	HK3:histidine kinase 3	Os10g0362300	HK5|OHK3|OHK3b|OsCRL3|OsHK5|OsJ_31230:probable histidine kinase 5	GLYMA_08G105000	LOC100776798:histidine kinase 3	F17L21.11	Histidine kinase 3	Dominant	11.8372	0	6.91506	0.011726	3.82752	0	4.38582	0
EVM0002864	EVM0056352	--	--	--	--	GLYMA_08G039200	LOC100811540:aldehyde dehydrogenase family 2 member C4-like	MOB24.3	Aldehyde dehydrogenase family 2 member C4	Under-dominant	0	9.76798	0	30.3775	0	15.6063	0	15.7628
EVM0023730	EVM0012591	--	--	--	--	GLYMA_10G043400	LOC100793717:uncharacterized LOC100793717	--	--	Under-dominant	0.012145	7.91686	0.026613	8.21864	0	3.32144	0	3.40313
EVM0023735	EVM0019618	AT3G18190	AT3G18190:TCP-1/cpn60 chaperonin family protein	--	--	GLYMA_05G242700	--	MRC8	T-complex protein 1 subunit delta {ECO:0000303|PubMed:11599560}	Under-dominant	0.032451	106.357	27.2039	66.7269	22.1243	56.7927	18.3179	49.6861
EVM0002180	EVM0014627	AT1G18190	GC2:golgin Putative 2	--	--	GLYMA_05G244800	--	GC2	Golgin candidate 2	Dominant	8.39873	0	7.59265	0	3.8291	0	4.35057	0
EVM0063799	EVM0011250	AT4G31830	AT4G31830:transmembrane protein	Os09g0127700	OJ1352_A10.30:uncharacterized LOC4346439	GLYMA_17G223300	--	--	--	Dominant	1.41631	0	15.7733	0	48.2014	0	67.8175	0
EVM0070557	EVM0021505	--	--	--	--	GLYMA_11G188500	--	--	--	Dominant	2.17231	0	0.201224	0.280975	0.51655	0.116888	0.625371	0.804029
EVM0003096	EVM0000452	AT4G21300	AT4G21300:Tetratricopeptide repeat (TPR)-like superfamily protein	Os05g0581300	putative pentatricopeptide repeat-containing protein At3g47840	GLYMA_09G088000	LOC100806592:pentatricopeptide repeat-containing protein At4g21300-like	PCMP-E36	Pentatricopeptide repeat-containing protein At4g21300	Under-dominant	0.026187	4.50152	0.011809	2.31515	0.006322	1.96248	0.005614	1.71771
EVM0054175	EVM0072326	--	--	--	--	GLYMA_08G056100	LOC100801073:potassium transporter 25-like	P0625E02.129	Potassium transporter 7	Dominant	0	0	0.075644	0	0.139406	0	0.183554	0
EVM0071903	EVM0054522	AT1G48580	AT1G48580:nuclear localized protein	--	--	GLYMA_08G054400	LOC100798949:uncharacterized LOC100798949	--	--	Dominant	1.28066	0.114702	0.463781	0.076799	0.66595	0.093261	0.595463	0.117255
EVM0014471	EVM0047928	AT2G15910	AT2G15910:CSL zinc finger domain-containing protein	Os06g0661600	diphthamide biosynthesis protein 3	GLYMA_11G123600	LOC100500529:diphthamide biosynthesis protein 3	--	--	Dominant	13.3626	0	5.32739	0	3.25559	0	3.58034	0
EVM0045419	EVM0064463	AT1G28395	AT1G28395:hypothetical protein	--	--	GLYMA_12G117500	LOC100776551:uncharacterized LOC100776551	--	--	Under-dominant	5.52124	14.2547	1.50958	6.20882	2.02316	5.60503	0	5.5593
EVM0029966	EVM0043769	AT4G21380	RK3:receptor kinase 3	Os04g0631800	receptor-like serine/threonine-protein kinase SD1-6	GLYMA_08G060800	--	T6K22.110	Receptor-like serine/threonine-protein kinase SD1-8 (Precursor)	Dominant	4.35742	0.03231	2.53781	0.220978	1.33357	0.033724	1.06187	0
EVM0071146	EVM0021301	AT3G50810	AT3G50810:Uncharacterized protein family (UPF0497)	--	--	GLYMA_01G180700	LOC100819922:CASP-like protein At4g37235-like	ARALYDRAFT_485429	CASP-like protein ARALYDRAFT_485429	Under-dominant	0	5.977	0	3.6159	0	1.57192	0	2.95787
EVM0025515	EVM0027686	AT1G55365	AT1G55365:hypothetical protein	--	--	GLYMA_08G125200	--	--	--	Dominant	10.1737	0	5.47657	0	1.46417	0	0.560524	0.139136
EVM0017024	EVM0006643	AT4G21530	APC4:Transducin/WD40 repeat-like superfamily protein	Os11g0664500	uncharacterized LOC4351072	GLYMA_07G190600	LOC100527617:anaphase-promoting complex subunit 4	APC4	Anaphase-promoting complex subunit 4	Dominant	4.28972	0	3.1286	0	1.32441	0	1.49533	0
EVM0014998	EVM0067401	AT3G44730	KP1:kinesin-like protein 1	--	--	GLYMA_02G015500	LOC100801279:kinesin-4-like	--	--	Dominant	12.3219	0	10.8992	0	5.38612	0	6.6146	0
EVM0032189	EVM0018205	AT5G64180	AT5G64180:tropomyosin	Os08g0512200	P0711H09.8:uncharacterized LOC107277274	GLYMA_08G072800	LOC100779456:uncharacterized LOC100779456	ATX1	Copper transport protein ATX1	Dominant	5.4285	1.15842	2.041	0.885729	2.0034	0.175937	0.768687	0
EVM0070112	EVM0041544	AT1G18170	AT1G18170:FKBP-like peptidyl-prolyl cis-trans isomerase family protein	--	--	GLYMA_08G052800	LOC100781416:probable FKBP-type peptidyl-prolyl cis-trans isomerase 5, chloroplastic-like	FKBP17-2	Peptidyl-prolyl cis-trans isomerase FKBP17-2, chloroplastic (Precursor)	Under-dominant	0.67382	3.47287	0.475492	2.55603	0.207024	1.51328	0	1.52902
EVM0062455	EVM0026863	--	--	--	--	--	--	RH29	Putative DEAD-box ATP-dependent RNA helicase 29	Under-dominant	0	0.437955	0	0.751522	0	0.374165	0	0.339008
EVM0047412	EVM0060893	AT4G01130	AT4G01130:GDSL-like Lipase/Acylhydrolase superfamily protein	Os10g0392800	GDSL esterase/lipase At2g27360	GLYMA_17G166100	LOC100780915:GDSL esterase/lipase At4g01130-like	At4g01130	GDSL esterase/lipase At4g01130 (Precursor)	Under-dominant	1.77499	31.6527	1.48742	6.69875	0.82147	3.62056	0.71512	3.43858
EVM0009159	EVM0045269	--	--	--	--	--	--	C7A10_630	G-box-binding factor 1	Dominant	0.359518	0.066678	0.751514	0.036965	0.197866	0	0.190251	0
EVM0000347	EVM0039882	AT4G39910	UBP3:ubiquitin-specific protease 3	Os03g0190800	ubiquitin carboxyl-terminal hydrolase 3	GLYMA_05G178100	--	UBP4	Ubiquitin carboxyl-terminal hydrolase 4	Dominant	7.09479	0.265195	6.8336	0.042847	6.48947	0	6.56412	0
EVM0029481	EVM0029740	AT5G22960	AT5G22960:alpha/beta-Hydrolases superfamily protein	--	--	GLYMA_11G193800	--	SCPL48	Serine carboxypeptidase-like 48 (Precursor)	Dominant	18.4196	0	21.2319	0	11.3222	0	11.572	0
EVM0005640	EVM0072032	AT4G35160	AT4G35160:O-methyltransferase family protein	--	--	GLYMA_06G295700	LOC100812768:3'-hydroxy-N-methyl-(S)-coclaurine 4'-O-methyltransferase-like	PSOMT1	(R,S)-reticuline 7-O-methyltransferase	Dominant	0.270721	0	1.06187	0.077774	0.558637	0	0.109618	0
EVM0067055	EVM0012169	AT5G55690	AT5G55690:MADS-box transcription factor family protein	--	--	GLYMA_13G045500	--	--	--	Dominant	19.5143	0.105228	5.8579	0.101693	1.72083	0	0.725981	0
EVM0063721	EVM0008494	AT3G44990	XTH31:xyloglucan endo-transglycosylase-related 8	Os03g0108300	probable xyloglucan endotransglucosylase/hydrolase protein 32	GLYMA_11G193600	LOC100776165:probable xyloglucan endotransglucosylase/hydrolase protein 32-like	XTH32	Probable xyloglucan endotransglucosylase/hydrolase protein 32 (Precursor)	Dominant	119.559	0	29.2558	1.63035	2.95973	9.916	1.6917	16.33
EVM0013103	EVM0070676	--	--	--	--	--	--	--	--	Dominant	2.35434	0	2.06522	0	1.89108	0	2.9892	0
EVM0061366	EVM0050236	--	--	--	--	--	--	--	--	Dominant	1.40073	0	1.25597	0	0.414446	0	0.562672	0
EVM0024254	EVM0005521	AT4G35000	APX3:ascorbate peroxidase 3	Os08g0549100	APX4|OJ1479_B11.9|OsAPx04:probable L-ascorbate peroxidase 4	GLYMA_12G032300	LOC100170727:peroxisomal ascorbate peroxidase	M4E13.60	L-ascorbate peroxidase 3, peroxisomal (Precursor)	Dominant	29.3886	1.32637	28.6867	0.259085	12.0555	0.139005	7.59532	0.278167
EVM0017193	EVM0003649	--	--	--	--	--	--	--	--	Under-dominant	0	20.0854	0	20.3098	0	8.64105	0	6.3996
EVM0007144	EVM0073346	AT2G05940	RIPK:Protein kinase superfamily protein	Os06g0202900	serine/threonine-protein kinase At5g01020	GLYMA_15G177900	LOC100783759:serine/threonine-protein kinase At5g01020-like	At1g72540	Putative receptor-like protein kinase At1g72540	Under-dominant	0	10.8783	0.023587	3.90276	0	2.12097	0	1.34375
EVM0027548	EVM0051133	--	--	--	--	--	--	--	ATP-dependent zinc metalloprotease FTSH, chloroplastic (Fragment)	Dominant	0.960577	0	1.60454	0	0.6589	0	1.13494	0
EVM0038349	EVM0061554	--	--	--	--	--	--	TBL14	Protein trichome birefringence-like 14	Under-dominant	0	6.92548	0	6.57291	0	5.38624	0	4.65052
EVM0028154	EVM0019617	AT1G63260	TET10:tetraspanin10	--	--	GLYMA_05G205600	--	TET10	Tetraspanin-10	Dominant	5.14076	0.212879	3.53805	0.116879	2.37114	0	2.44141	0.430798
EVM0070720	EVM0041052	AT5G55450	AT5G55450:Bifunctional inhibitor/lipid-transfer protein/seed storage 2S albumin superfamily protein	Os07g0290200	putative lipid-transfer protein DIR1	GLYMA_12G045500	LOC100305636:alpha-amylase inhibitor/lipid transfer/seed storage family protein	DIR1	Putative lipid-transfer protein DIR1 (Precursor)	Dominant	110.422	0.016711	53.9775	0.06253	13.7043	0.005175	7.95022	0.051339
EVM0055587	EVM0074628	AT2G21890	CAD3:cinnamyl alcohol dehydrogenase homolog 3	--	--	GLYMA_09G201200	LOC100801089:probable mannitol dehydrogenase	CAD	Probable mannitol dehydrogenase	Under-dominant	0.089739	1.27074	0.120972	1.72893	0.157625	0.769142	0.102244	0.232586
EVM0008071	EVM0017506	AT2G28130	AT2G28130:actin protein 2/3 complex subunit-like protein	--	--	GLYMA_12G080600	LOC100800997:uncharacterized LOC100800997	--	--	Dominant	4.54588	0.794836	3.81888	0.083425	1.7505	0.144848	1.5098	0.070305
EVM0067582	EVM0064895	AT4G27450	AT4G27450:aluminum induced protein with YGL and LRDR motifs	Os04g0679400	stem-specific protein TSJT1	GLYMA_07G195300	LOC100776430:stem-specific protein TSJT1-like	TSJT1	Stem-specific protein TSJT1	Under-dominant	0.707744	0.089123	1.10352	0.122876	0	0	0	0
EVM0028451	EVM0066521	AT5G16890	AT5G16890:Exostosin family protein	--	--	GLYMA_12G017500	LOC100784931:probable arabinosyltransferase ARAD1	ARAD1	Probable arabinosyltransferase ARAD1	Dominant	6.71264	0	4.03729	0	4.00353	0	3.25052	0
EVM0052889	EVM0033817	AT1G75800	AT1G75800:Pathogenesis-related thaumatin superfamily protein	--	--	GLYMA_01G165600	LOC100807106:thaumatin-like protein 1b	At2g29880	Uncharacterized protein At2g29880	Under-dominant	0.539762	10.2419	0.115636	5.48265	0.106102	4.05186	0	4.1671
EVM0068975	EVM0040398	--	--	--	--	--	--	PHYA	Phytochrome A	Dominant	0.268033	0.028963	0.785283	1.09188	0.381039	0.044472	1.24036	0
EVM0042128	EVM0069105	--	--	--	--	--	--	--	--	Under-dominant	0	1.96009	0	0.617531	0	0.968597	0	0.264365
EVM0033058	EVM0040681	--	--	--	--	--	--	--	--	Dominant	0.205946	0	0.526656	0	0	0	0.117162	0
EVM0054774	EVM0032314	AT5G65270	RABA4a:RAB GTPase homolog A4A	Os10g0377400	ras-related protein Rab11D	GLYMA_05G176300	--	RAB11A	Ras-related protein Rab11A (Precursor)	Dominant	53.2064	1.87808	24.0899	0.860083	24.4676	0.092419	20.5572	0
EVM0045239	EVM0003175	--	--	--	--	--	--	At1g65750	Putative ribonuclease H protein At1g65750	Dominant	0.608063	0.105481	0.614605	0	0.585652	0.2177	0.822349	0
EVM0069953	EVM0028084	AT3G18890	Tic62:NAD(P)-binding Rossmann-fold superfamily protein	--	--	GLYMA_12G046200	LOC100779056:protein TIC 62, chloroplastic	TIC62	Protein TIC 62, chloroplastic (Precursor)	Dominant	0.786989	0.023556	2.55877	0.029719	0.600766	0	0.371868	0
EVM0027587	EVM0002342	--	--	--	--	--	--	--	--	Under-dominant	0.259125	3.88996	0.230538	2.68164	0.035263	0.538307	0	0.180944
EVM0024431	EVM0018634	--	--	--	--	--	--	rpl23-B	50S ribosomal protein L23, chloroplastic	Under-dominant	0	2.6104	0	2.03674	0	0.817756	0	1.02845
EVM0030907	EVM0038053	AT4G34460	AGB1:GTP binding protein beta 1	--	--	GLYMA_11G118500	LOC100794776:guanine nucleotide-binding protein subunit beta-1	--	Guanine nucleotide-binding protein subunit beta-1	Dominant	12.0086	0.19912	11.0182	0.497587	3.5172	0	3.14696	0.162541
EVM0072161	EVM0001271	--	--	--	--	GLYMA_05G119000	--	--	--	Under-dominant	0	6.72143	0	35.2622	0	11.9421	0	10.6753
EVM0005081	EVM0024826	AT1G23760	JP630:BURP domain-containing protein	--	--	GLYMA_02G034700	LOC100797939:probable polygalacturonase non-catalytic subunit JP650	GP1	Polygalacturonase-1 non-catalytic subunit beta (Precursor)	Under-dominant	6.87619	25.0251	1.6528	5.69112	0	5.99069	0.459472	4.27958
EVM0048389	EVM0011934	--	--	--	--	--	--	--	--	Under-dominant	0	0.122242	0	0.030145	0	0.072581	0	0.407138
EVM0005046	EVM0029135	AT1G53050	AT1G53050:Protein kinase superfamily protein	--	--	GLYMA_06G292200	LOC100807590:probable serine/threonine-protein kinase At1g54610	At1g54610	Probable serine/threonine-protein kinase At1g54610	Under-dominant	0.148333	0.34418	0	0.323647	0	0	0	0
EVM0048877	EVM0027839	--	--	--	--	--	--	--	--	Dominant	1.04372	0	1.91682	0	0.368748	0	0.332219	0
EVM0022443	EVM0055816	AT1G48650	AT1G48650:DEA(D/H)-box RNA helicase family protein	Os03g0748800	DExH-box ATP-dependent RNA helicase DExH3	GLYMA_08G050200	LOC100791006:ATP-dependent RNA helicase DHX36-like	At2g47250	Probable pre-mRNA-splicing factor ATP-dependent RNA helicase	Dominant	4.59436	0.032664	3.22947	0.001921	1.94321	0.034238	2.34965	0.000604
EVM0055395	EVM0025547	AT1G61040	VIP5:plus-3 domain-containing protein	--	--	GLYMA_07G194200	LOC100818650:protein RTF1 homolog	--	--	Dominant	2.06994	0	2.55201	0	1.66686	0	1.31574	0
EVM0071806	EVM0049250	AT2G46680	HB-7:homeobox 7	--	--	GLYMA_04G231400	LOC100499926:homeobox associated leucine zipper-containing protein	ATHB-7	Homeobox-leucine zipper protein ATHB-7	Dominant	4.39926	4.7975	3.37301	0.14043	0.216368	1.84663	0.190662	0.421471
EVM0050161	EVM0009295	AT2G27770	AT2G27770:DUF868 family protein (DUF868)	--	--	GLYMA_11G188700	LOC100797969:uncharacterized LOC100797969	--	--	Dominant	9.50556	0	8.27879	0	2.55873	0	2.23992	0
EVM0056072	EVM0038637	AT5G13930	TT4:Chalcone and stilbene synthase family protein	Os07g0271500	OJ1001_C01.122:bisdemethoxycurcumin synthase	GLYMA_11G011500	CHS8:chalcone synthase	CHS	Chalcone synthase	Dominant	249.447	6.89635	103.349	4.04411	17.7418	0.27194	6.12878	0.208809
EVM0007419	EVM0057854	AT4G39790	AT4G39790:bZIP transcription factor, putative (DUF630 and DUF632)	Os03g0321500	uncharacterized LOC4332679	GLYMA_05G180200	--	--	--	Dominant	8.93254	0	3.58667	0.843316	2.75129	0.341134	1.9222	0.481265
EVM0053260	EVM0066779	AT4G34950	AT4G34950:Major facilitator superfamily protein	Os04g0388700	protein NUCLEAR FUSION DEFECTIVE 4	GLYMA_04G004500	LOC100813607:protein NUCLEAR FUSION DEFECTIVE 4-like	--	--	Dominant	36.5182	0.274248	18.8805	0	8.47371	0	5.07538	0
EVM0021617	EVM0031336	AT5G41315	GL3:basic helix-loop-helix (bHLH) DNA-binding superfamily protein	Os04g0557800	Ra:anthocyanin regulatory Lc protein	GLYMA_08G014900	LOC100808167:transcription factor EGL1-like	At5g41315	Transcription factor GLABRA 3	Dominant	0.703156	0.532217	0.264248	0.318397	0.109976	0	0.131064	0
EVM0005139	EVM0055208	--	--	--	--	--	--	--	--	Under-dominant	0	0.860951	0	1.20605	0	0.233872	0	0.37199
EVM0013890	EVM0073114	AT5G64120	AT5G64120:Peroxidase superfamily protein	Os12g0191500	peroxidase 43	GLYMA_15G052600	LOC100783523:cationic peroxidase 2-like	PNC2	Cationic peroxidase 2 (Precursor)	Dominant	122.497	0	21.4774	0	0.784293	0	0.155779	0
EVM0026090	EVM0064183	AT1G64355	AT1G64355:1-acyl-sn-glycerol-3-phosphate acyltransferase	--	--	GLYMA_05G215800	--	--	--	Under-dominant	3.41528	9.59996	1.82539	4.19666	0.913207	3.48955	1.32213	1.70496
EVM0072912	EVM0043425	--	--	--	--	GLYMA_13G093100	LOC100811680:diacylglycerol kinase 7-like	DGK4	Diacylglycerol kinase 4	Under-dominant	0	24.6748	0	13.173	0	5.96077	0	5.68993
EVM0012389	EVM0025406	--	--	--	--	--	--	BGAL12	Beta-galactosidase 12 (Precursor)	Under-dominant	0	1.97022	0	2.13056	0	1.30547	0.032504	1.44244
EVM0058609	EVM0035094	AT5G10530	AT5G10530:Concanavalin A-like lectin protein kinase family protein	Os06g0328400	probable L-type lectin-domain containing receptor kinase S.5	GLYMA_17G224300	LOC100305427:lectin-like receptor kinase	LECRK91	L-type lectin-domain containing receptor kinase IX.1 (Precursor)	Dominant	0	0	0.207342	0	0.037538	0	0	0
EVM0021927	EVM0034966	AT2G01890	PAP8:purple acid phosphatase 8	--	--	GLYMA_05G247900	--	PAP3	Purple acid phosphatase 3 (Precursor)	Under-dominant	0.153268	28.4904	0.050982	18.452	0.096668	15.834	0	13.078
EVM0017762	EVM0053987	AT4G21520	AT4G21520:Transducin/WD40 repeat-like superfamily protein	Os03g0738000	telomerase Cajal body protein 1	GLYMA_07G190200	LOC100810983:telomerase Cajal body protein 1	At5g23430	Katanin p80 WD40 repeat-containing subunit B1 homolog {ECO:0000255|HAMAP-Rule:MF_03022}	Dominant	18.0678	0.02594	20.3273	0.052582	13.5758	0	12.2112	0.025159
EVM0019441	EVM0014022	AT5G54780	AT5G54780:Ypt/Rab-GAP domain of gyp1p superfamily protein	Os02g0810500	OJ1116_E04.6:TBC1 domain family member 15	GLYMA_06G269900	LOC100790955:TBC1 domain family member 15	--	--	Dominant	1.18277	0	1.05593	0.082153	0.06263	0.091364	0.149065	0
EVM0032349	EVM0053309	--	--	--	--	--	--	At5g20640	Protein LURP-one-related 16	Dominant	0.891931	1.81033	1.1851	0.51015	1.63414	0.09214	1.01545	0
EVM0043710	EVM0005519	AT1G13130	AT1G13130:Cellulase (glycosyl hydrolase family 5) protein	Os04g0481200	endoglucanase	GLYMA_08G130500	SEOE:sieve element occlusion e	--	--	Under-dominant	1.75986	450.147	2.82883	37.7417	0.190751	3.25263	0.584824	2.85564
EVM0025108	EVM0049793	--	--	--	--	--	--	MLD14.22	D-3-phosphoglycerate dehydrogenase 3, chloroplastic (Precursor)	Under-dominant	1.11333	16.1241	1.33912	9.7176	0.385389	3.36472	0.239632	2.08094
EVM0046583	EVM0002286	--	--	--	--	--	--	--	--	Under-dominant	0	1.32103	0	2.79411	0	0.322469	0	0.907857
EVM0008350	EVM0071494	AT1G49000	AT1G49000:transmembrane protein	--	--	GLYMA_05G013700	LOC100527712:uncharacterized LOC100527712	--	--	Under-dominant	0	0.619545	0	1.36223	0	0	0	0
EVM0025114	EVM0009432	AT5G17690	TFL2:like heterochromatin protein (LHP1)	--	--	GLYMA_16G079900	LHP1-1:chromo domain-containing protein LHP1-1	MVA3.4	Chromo domain-containing protein LHP1	Under-dominant	2.90449	8.0578	0	10.1963	0	9.01037	0	8.37126
EVM0066731	EVM0041046	AT4G10320	AT4G10320:tRNA synthetase class I (I, L, M and V) family protein	--	--	GLYMA_12G020700	LOC100791830:isoleucine--tRNA ligase, cytoplasmic-like	--	--	Under-dominant	0	6.60496	0	4.39569	0	3.4952	0	3.18301
EVM0061552	EVM0072889	--	--	--	--	--	--	OSB4	Protein OSB4, chloroplastic (Precursor)	Under-dominant	0	6.19064	0	4.30364	0	2.84387	0	1.7668
EVM0044311	EVM0013721	--	--	--	--	--	--	--	--	Under-dominant	0	6.59406	0	8.06077	0	2.3494	0	2.48886
EVM0074722	EVM0021548	AT1G45616	RLP6:receptor like protein 6	Os04g0647900	LRR receptor-like serine/threonine-protein kinase GSO1	GLYMA_14G044400	LOC100788346:receptor-like protein 12	RLP12	Receptor-like protein 12 (Precursor)	Under-dominant	0	0.055911	0.001873	0.370084	0	0	0	0
EVM0057815	EVM0045173	AT2G46500	PI4K GAMMA 4:phosphoinositide 4-kinase gamma 4	Os06g0340600	OJ1294_G12.30-1:phosphatidylinositol 4-kinase gamma 4	GLYMA_05G217600	--	At2g46500	Phosphatidylinositol 4-kinase gamma 4	Under-dominant	0.061197	0.110376	0.113009	1.03528	0.189875	1.19613	0.15915	0.97838
EVM0054369	EVM0021943	--	--	--	--	--	--	--	--	Dominant	0.593126	0.148628	0.081676	0.179834	0.021572	0.0717	0.033694	0
EVM0000619	EVM0011978	--	--	--	--	--	--	--	--	Under-dominant	0	7.72642	0	4.88892	0	4.13915	0	4.40339
EVM0067369	EVM0051751	--	--	--	--	GLYMA_11G118100	LOC100793732:BTB/POZ domain-containing protein At3g05675-like	At1g63850	BTB/POZ domain-containing protein At1g63850	Dominant	7.22189	1.58526	8.87952	1.48294	4.21062	0.761456	4.58215	0.212623
EVM0017527	EVM0013731	AT4G36220	FAH1:ferulic acid 5-hydroxylase 1	Os09g0441400	OJ1344_B01.40|P0046G12.6:cytochrome P450 71A1	GLYMA_05G182800	--	--	Cytochrome P450 CYP736A12	Under-dominant	0.119666	0.195817	0.161569	3.04258	0.127562	2.01668	0.051409	1.79137
EVM0037236	EVM0005972	AT2G46320	AT2G46320:Mitochondrial substrate carrier family protein	Os01g0224400	mitochondrial carrier protein MTM1	GLYMA_19G253200	LOC100785809:mitochondrial carrier protein MTM1-like	MTM1	Mitochondrial carrier protein MTM1	Dominant	1.13071	0	1.1594	0	0.137305	0	0.36292	0
EVM0045034	EVM0061638	--	--	--	--	--	--	--	--	Under-dominant	0	5.05351	0	3.85645	0	2.42824	0	2.34068
EVM0059568	EVM0037820	AT4G05320	UBQ10:polyubiquitin 10	Os09g0420800	NEDD8|OJ1740_D06.1|RUB1|UBQ4:ubiquitin-NEDD8-like protein RUB1	GLYMA_13G176400	--	T20F21.24	NEDD8-like protein RUB2 (Precursor)	Under-dominant	39.4141	244.358	30.6531	313.671	10.0344	77.975	12.4587	77.0388
EVM0026299	EVM0017714	AT4G21450	AT4G21450:PapD-like superfamily protein	--	--	GLYMA_07G189400	LOC100808835:vesicle-associated protein 4-2	PVA42	Vesicle-associated protein 4-2	Dominant	20.2739	0.95755	10.2741	1.2676	3.41831	0.586763	3.1947	0.18582
EVM0036079	EVM0018089	AT5G61430	NAC100:NAC domain containing protein 100	Os07g0684800	NAC15:NAC domain-containing protein 92	GLYMA_05G025500	LOC100798002:NAC domain-containing protein 100-like	NAC100	NAC domain-containing protein 100	Dominant	5.22652	0	4.01584	0	1.93295	0	1.34741	0
EVM0005845	EVM0041381	AT5G45130	RHA1:Ras small GTP-binding family protein	--	--	GLYMA_18G045000	LOC100810011:ras-related protein RHN1	RHN1	Ras-related protein RHN1	Dominant	26.7231	22.606	26.923	11.2	14.108	2.24834	11.8847	1.52498
EVM0042407	EVM0051485	AT3G26120	TEL1:terminal EAR1-like 1	--	--	GLYMA_18G012600	LOC100803603:protein terminal ear1	PLA2	Protein terminal ear1 homolog	Under-dominant	0.164692	9.08087	0.661033	13.2739	0.156288	4.66949	0.231971	6.50863
EVM0068900	EVM0017819	AT2G36890	RAX2:Duplicated homeodomain-like superfamily protein	Os05g0553400	transcription factor RAX2	GLYMA_12G079800	LOC100779919:transcription factor RAX2-like	T16K5.40	Transcription factor RAX3	Under-dominant	0.022979	0	0.040254	0.640956	0	0	0	0.548975
EVM0019716	EVM0026583	--	--	--	--	--	--	--	--	Under-dominant	0	6.44941	0	6.84249	0	4.6209	0	4.78259
EVM0071562	EVM0025260	AT1G60550	ECHID:enoyl-CoA hydratase/isomerase D	--	--	GLYMA_08G285500	LOC100807101:1,4-Dihydroxy-2-naphthoyl-CoA synthase, peroxisomal-like	MENB	1,4-dihydroxy-2-naphthoyl-CoA synthase, peroxisomal	Under-dominant	3.40373	3.12859	1.57323	6.95253	0.437979	1.24947	0.61686	7.75628
EVM0061403	EVM0020349	AT2G37580	AT2G37580:RING/U-box superfamily protein	Os06g0536600	RING-H2 finger protein ATL39-like	GLYMA_15G173800	LOC102668279:RING-H2 finger protein ATL1-like	ATL52	RING-H2 finger protein ATL52	Under-dominant	0	0.580499	0.107267	0.271209	0	0	0	0.044947
EVM0061592	EVM0067234	--	--	--	--	GLYMA_08G229200	--	--	--	Under-dominant	0	0	0	0	0	3.31088	0	0
EVM0011210	EVM0029868	AT1G30220	INT2:inositol transporter 2	Os04g0511400	inositol transporter 4	GLYMA_05G142500	LOC100818416:probable inositol transporter 2	INT2	Probable inositol transporter 2	Under-dominant	0	0.19428	0.112109	0.390316	0	0.101141	0	0.067768
EVM0032068	EVM0007043	AT1G07180	NDA1:alternative NAD(P)H dehydrogenase 1	--	--	GLYMA_07G191200	LOC100814927:internal alternative NAD(P)H-ubiquinone oxidoreductase A2, mitochondrial-like	F10K1.11	Internal alternative NAD(P)H-ubiquinone oxidoreductase A1, mitochondrial (Precursor)	Under-dominant	0.841728	69.0552	0.257128	43.2594	0.189675	24.6606	0.002752	21.4086
EVM0006378	EVM0043784	--	--	--	--	--	--	RGA2	Disease resistance protein RGA2	Under-dominant	0	3.89436	0	2.55089	0	1.29316	0	1.25208
EVM0033255	EVM0001699	AT3G51480	GLR3.6:glutamate receptor 3.6	Os02g0787600	glutamate receptor 2.9	GLYMA_09G197100	LOC100788917:glutamate receptor 3.6-like	GLR3.6	Glutamate receptor 3.6 (Precursor)	Dominant	4.88433	0	1.64449	0	1.76394	0	1.1124	0
EVM0022206	EVM0014049	--	--	--	--	GLYMA_11G243900	LOC100775448:protein-tyrosine-phosphatase MKP1-like	MKP1	Protein-tyrosine-phosphatase MKP1	Dominant	9.09964	0	4.51934	0	3.25338	0	0	0
EVM0033458	EVM0005222	AT2G13840	AT2G13840:Polymerase/histidinol phosphatase-like protein	--	--	GLYMA_08G073700	LOC100782147:3',5'-nucleoside bisphosphate phosphatase-like	--	--	Dominant	44.7819	0.593181	17.0397	0.25867	3.81927	0.592471	4.22879	0.266276
EVM0027161	EVM0042031	AT5G57100	AT5G57100:Nucleotide/sugar transporter family protein	Os06g0297600	uncharacterized membrane protein At1g06890	GLYMA_15G168000	LOC100777499:uncharacterized membrane protein At1g06890	At1g06890	Uncharacterized membrane protein At1g06890	Dominant	26.3129	1.66813	12.7476	2.52759	18.6445	2.72909	16.2928	2.41026
EVM0049023	EVM0011149	--	--	--	--	--	--	--	ATP-dependent RNA helicase SUV3, mitochondrial {ECO:0000303|PubMed:10570936} (Precursor)	Under-dominant	0	2.9068	0	1.65685	0	0.738406	0	1.34178
EVM0031465	EVM0054324	--	--	--	--	--	--	At1g61900	Uncharacterized GPI-anchored protein At1g61900 (Precursor)	Under-dominant	0	1.10751	0	2.34387	0	1.77417	0	1.20874
EVM0006492	EVM0016198	AT1G63660	AT1G63660:GMP synthase (glutamine-hydrolyzing), putative / glutamine amidotransferase	--	--	GLYMA_05G208400	--	trpG	Anthranilate synthase component 2	Under-dominant	0.638758	9.07806	1.82219	3.05388	1.28464	1.72899	0.700992	1.47788
EVM0035288	EVM0035803	--	--	--	--	GLYMA_10G203700	LOC100789302:hippocampus abundant transcript-like protein 1	--	--	Under-dominant	0.289909	24.355	1.49951	18.4475	0.630301	10.6001	0.868034	10.5135
EVM0031132	EVM0071105	--	--	--	--	GLYMA_05G137900	LOC100808258:pentatricopeptide repeat-containing protein At4g33170-like	PCMP-H53	Pentatricopeptide repeat-containing protein At4g33170	Dominant	2.0659	0.302708	1.78616	0.34721	1.67237	0.106044	1.32974	0
EVM0039004	EVM0067522	AT1G09690	AT1G09690:Translation protein SH3-like family protein	--	--	GLYMA_03G207500	LOC100305629:putative 60S ribosomal protein L21	RPL21C	60S ribosomal protein L21-1	Dominant	0.718937	0	0.738852	0	0.079182	0	0.061587	0
EVM0055629	EVM0024381	AT2G39060	SWEET9:Nodulin MtN3 family protein	Os11g0508600	Os11N3|OsJ_34008|OsSWEET14|SWEET14:bidirectional sugar transporter SWEET14	GLYMA_02G088400	GMSWEET1:Sugar efflux transporter SWEET1	NEC1	Bidirectional sugar transporter NEC1	Under-dominant	0	97.8363	0	22.5367	0	2.01778	0	1.63293
EVM0062488	EVM0031988	AT4G00340	RLK4:receptor-like protein kinase 4	Os07g0553633	G-type lectin S-receptor-like serine/threonine-protein kinase At2g19130	GLYMA_12G104100	LOC100305421:S-locus lectin protein kinase family protein	At2g19130	G-type lectin S-receptor-like serine/threonine-protein kinase At2g19130 (Precursor)	Dominant	1.62017	0	3.94715	0	0.759393	0	2.01193	0
EVM0004078	EVM0001854	AT4G38580	FP6:farnesylated protein 6	Os04g0244800	heavy metal-associated isoprenylated plant protein 26	GLYMA_11G091400	LOC547973:heavy metal-associated isoprenylated plant protein 26	F20M13.140	Heavy metal-associated isoprenylated plant protein 26 (Precursor)	Dominant	8.60619	0	42.2164	0	4.08333	0	3.27664	0
EVM0038091	EVM0068799	AT4G10955	AT4G10955:alpha/beta-Hydrolases superfamily protein	Os07g0466000	GDSL esterase/lipase At4g10955-like	GLYMA_05G217400	--	At4g10955	GDSL esterase/lipase At4g10955	Under-dominant	0.223664	8.8442	14.2218	8.61994	7.87565	3.55867	0.630289	3.36694
EVM0002831	EVM0039218	AT4G34540	AT4G34540:NmrA-like negative transcriptional regulator family protein	Os02g0705000	P0680A05.1:probable pinoresinol-lariciresinol reductase 3	GLYMA_12G042700	LOC100818951:probable pinoresinol-lariciresinol reductase 3	PLR3	Probable pinoresinol-lariciresinol reductase 3	Dominant	3.64484	0	1.64081	0	1.71198	0.08126	1.15035	0
EVM0043794	EVM0052135	AT2G27940	AT2G27940:RING/U-box superfamily protein	Os09g0535500	P0569E11.7:RING-H2 finger protein ATL44	GLYMA_11G191800	LOC102663476:RING-H2 finger protein ATL57-like	ATL57	RING-H2 finger protein ATL57	Under-dominant	0	11.0417	0	6.50321	0	4.14039	0	4.04834
EVM0031865	EVM0000094	AT4G27450	AT4G27450:aluminum induced protein with YGL and LRDR motifs	Os04g0679400	stem-specific protein TSJT1	GLYMA_12G222400	LOC547601:glutamine amidotransferases class-II superfamily protein	TSJT1	Stem-specific protein TSJT1	Dominant	19.5837	3.21192	35.6516	8.275	10.0561	1.83116	10.9088	2.69482
EVM0032848	EVM0031054	AT5G22620	AT5G22620:phosphoglycerate/bisphosphoglycerate mutase family protein	--	--	GLYMA_12G085900	LOC100794084:probable 2-carboxy-D-arabinitol-1-phosphatase	--	Probable 2-carboxy-D-arabinitol-1-phosphatase {ECO:0000305} (Precursor)	Dominant	2.39963	0.750815	2.52166	0.152749	0.800812	0.245127	0.86933	0.346016
EVM0030133	EVM0019392	AT4G39780	AT4G39780:Integrase-type DNA-binding superfamily protein	Os03g0191900	ethylene-responsive transcription factor RAP2-13	GLYMA_08G137600	GMERF036:ethylene-responsive transcription factor	ERF060	Ethylene-responsive transcription factor ERF060	Dominant	42.0141	1.82016	19.0445	0.532575	3.37315	0.046957	2.25223	0
EVM0010275	EVM0053934	AT1G17980	PAPS1:poly(A) polymerase 1	Os03g0313300	nuclear poly(A) polymerase 3	GLYMA_09G179500	LOC100816915:nuclear poly(A) polymerase 1	--	Nuclear poly(A) polymerase 1 {ECO:0000303|PubMed:18479511}	Dominant	9.57616	1.12931	8.07043	0.915412	3.84028	1.40189	6.01036	1.39023
EVM0005573	EVM0030372	AT5G40270	AT5G40270:HD domain-containing metal-dependent phosphohydrolase family protein	--	--	GLYMA_02G034400	LOC100796869:deoxynucleoside triphosphate triphosphohydrolase SAMHD1 homolog	--	--	Under-dominant	0.853235	4.48499	0.56104	4.03158	0.078094	3.40946	0.087976	5.14081
EVM0059181	EVM0009232	AT1G64140	AT1G64140:WRKY transcription factor	Os02g0259100	hornerin	GLYMA_05G213300	--	WRKY19	Probable WRKY transcription factor 19	Dominant	14.1134	0	21.3046	0	11.8686	0	13.0331	0
EVM0040772	EVM0028095	AT4G23800	3xHMG-box2:HMG (high mobility group) box protein	--	--	GLYMA_05G215500	--	--	High mobility group B protein 13	Under-dominant	40.361	220.991	10.6058	109.221	4.92178	41.7102	1.7789	40.8798
EVM0049582	EVM0035456	AT2G44100	GDI1:guanosine nucleotide diphosphate dissociation inhibitor 1	Os05g0418000	guanosine nucleotide diphosphate dissociation inhibitor 2	GLYMA_05G167800	--	GDI1	Guanosine nucleotide diphosphate dissociation inhibitor 1	Dominant	50.3519	7.04832	46.8179	8.28909	31.141	0.782438	32.3671	3.70662
EVM0002089	EVM0007007	AT5G54540	AT5G54540:Uncharacterized conserved protein (UCP012943)	Os08g0179900	uncharacterized LOC4344817	GLYMA_06G262900	LOC100782462:uncharacterized LOC100782462	--	--	Dominant	8.84091	3.11097	12.5951	3.31717	6.60203	0	6.68311	3.43321
EVM0066569	EVM0073476	--	--	--	--	GLYMA_11G118100	LOC100793732:BTB/POZ domain-containing protein At3g05675-like	At1g63850	BTB/POZ domain-containing protein At1g63850	Dominant	8.86017	1.41243	10.6103	2.97526	4.8816	0.802535	4.26334	0.553358
EVM0047708	EVM0025748	AT2G27960	CKS1:cyclin-dependent kinase-subunit 1	--	--	GLYMA_12G082300	LOC100786340:cyclin-dependent kinases regulatory subunit 1	--	Cyclin-dependent kinases regulatory subunit 1	Dominant	61.5255	0	15.0465	0	12.2372	0	8.69083	0
EVM0055846	EVM0044736	AT5G09740	HAM2:histone acetyltransferase of the MYST family 2	--	--	GLYMA_06G316400	LOC100819168:histone acetyltransferase of the MYST family 1-like	HAG4	Probable MYST-like histone acetyltransferase 1	Dominant	25.4162	0.134497	19.8865	0.118302	9.04181	0.439073	8.49043	0.444118
EVM0057200	EVM0014676	--	--	--	--	GLYMA_05G101600	--	OSJNBb0065J09.17	Probable metal-nicotianamine transporter YSL12	Under-dominant	0	6.62957	0	7.63091	0	3.46713	0	3.68759
EVM0067569	EVM0070758	AT1G27340	LCR:Galactose oxidase/kelch repeat superfamily protein	--	--	GLYMA_11G251600	LOC100795488:F-box only protein 6-like	FBX6	F-box only protein 6	Dominant	13.3205	0.35314	17.3477	1.55114	12.0518	0.851995	14.5063	0.634549
EVM0042948	EVM0052804	--	--	--	--	GLYMA_08G276400	LOC100796803:methylmalonate-semialdehyde dehydrogenase [acylating], mitochondrial-like	--	Methylmalonate-semialdehyde dehydrogenase [acylating], mitochondrial (Precursor)	Dominant	7.41481	0.173848	7.83986	0.409533	3.10107	0.222779	5.12731	0.091921
EVM0072099	EVM0048423	AT1G61660	AT1G61660:basic helix-loop-helix (bHLH) DNA-binding superfamily protein	--	--	GLYMA_13G249800	LOC100805087:transcription factor bHLH112-like	T13M11.1	Transcription factor bHLH112	Dominant	0.260528	0	0.262809	0	0.291645	0.379833	0.251299	0
EVM0056427	EVM0056118	--	--	--	--	GLYMA_12G020900	LOC100789708:uncharacterized LOC100789708	--	--	Dominant	0.917631	0.914595	1.12786	3.25286	0.800502	0.100232	0.448499	0.145771
EVM0055896	EVM0035413	AT2G42770	AT2G42770:Peroxisomal membrane 22 kDa (Mpv17/PMP22) family protein	Os01g0730800	protein Mpv17	GLYMA_06G289700	LOC100801389:protein Mpv17-like	--	--	Under-dominant	0.066288	3.40434	1.25615	1.89013	0.690538	1.23096	0.683474	1.14688
EVM0003207	EVM0056989	--	--	--	--	--	--	--	--	Under-dominant	0	5.39484	0	4.10595	0	2.81945	0	2.01235
EVM0052268	EVM0046615	--	--	--	--	--	--	--	ATP-dependent RNA helicase SUV3, mitochondrial {ECO:0000303|PubMed:10570936} (Precursor)	Under-dominant	0	3.49998	0	4.4672	0	1.30894	0	1.09427
EVM0072007	EVM0061863	AT4G06634	YY1:zinc finger (C2H2 type) family protein	Os02g0551900	OJ1004_H01.19:uncharacterized zinc finger protein At4g06634	GLYMA_08G126300	--	At4g06634	Uncharacterized zinc finger protein At4g06634	Dominant	3.45283	0	4.58251	0	2.69778	0	2.73968	0
EVM0043759	EVM0062074	AT1G27950	LTPG1:glycosylphosphatidylinositol-anchored lipid protein transfer 1	Os03g0793800	non-specific lipid transfer protein GPI-anchored 2	GLYMA_18G005800	LOC100305718:uncharacterized LOC100305718	LTPG1	Non-specific lipid transfer protein GPI-anchored 1 (Precursor)	Dominant	20.8027	0.363897	26.441	4.49211	23.598	2.12226	30.56	0.563948
EVM0063850	EVM0005692	--	--	--	--	GLYMA_17G071800	LOC102670106:uncharacterized LOC102670106	--	--	Dominant	4.10524	0	3.31892	0	2.48624	0	1.82427	0.029659
EVM0010551	EVM0035678	AT1G03650	AT1G03650:Acyl-CoA N-acyltransferases (NAT) superfamily protein	--	--	GLYMA_12G111800	LOC100808090:mycothiol acetyltransferase-like	--	--	Under-dominant	3.70824	1.78642	1.22844	2.70727	0.790008	3.58105	0.467862	2.63074
EVM0016614	EVM0009829	AT5G41920	AT5G41920:GRAS family transcription factor	Os12g0122000	OsJ_033689|OsSCR|OsSCR2|SCARECROW|SCR2:protein SCARECROW 2	GLYMA_11G096500	LOC100816249:scarecrow-like protein 23	SCL23	Scarecrow-like protein 23	Under-dominant	10.7041	64.7874	8.09588	61.198	2.44888	21.298	2.408	14.1697
EVM0022534	EVM0059631	AT3G06350	MEE32:dehydroquinate dehydratase, putative / shikimate dehydrogenase	Os01g0375200	B1111C09.6:bifunctional 3-dehydroquinate dehydratase/shikimate dehydrogenase, chloroplastic	GLYMA_01G082200	LOC100811217:bifunctional 3-dehydroquinate dehydratase/shikimate dehydrogenase, chloroplastic-like	EMB3004	Shikimate dehydrogenase (Precursor)	Dominant	10.4027	0.073485	6.68696	0	4.55643	0	3.81001	0
EVM0012885	EVM0003039	--	--	--	--	--	--	--	--	Under-dominant	0	1.92946	0	1.87298	0	0.798147	0	1.03779
EVM0034788	EVM0069764	AT4G15080	AT4G15080:DHHC-type zinc finger family protein	--	--	GLYMA_12G022200	LOC100805779:probable protein S-acyltransferase 19	PAT19	Probable protein S-acyltransferase 19	Dominant	17.309	6.92977	8.97812	2.60819	12.6007	1.68802	13.6255	0.693057
EVM0022226	EVM0041086	--	--	Os02g0518600	HAK19|OsHAK19:potassium transporter 19	GLYMA_19G263100	LOC100814313:potassium transporter 5	T9E8.160	Potassium transporter 5	Under-dominant	0.079896	0	0.063003	0	0	0.187503	0	0.950428
EVM0072118	EVM0069259	AT3G62250	UBQ5:ubiquitin 5	Os01g0328400	OsJ_01558|RPS27AA:ubiquitin-40S ribosomal protein S27a-1	GLYMA_15G129800	LOC100527854:ubiquitin-40S ribosomal protein S27a	--	--	Dominant	131.961	0	83.9992	0	79.9219	0	57.0789	0
EVM0012925	EVM0061195	AT3G30300	AT3G30300:O-fucosyltransferase family protein	Os05g0132500	uncharacterized protein At1g04910	GLYMA_18G275500	LOC100793178:uncharacterized protein At1g04910-like	At1g04910	Uncharacterized protein At1g04910	Dominant	7.23347	0.034394	9.51156	0	6.36779	0	5.57964	0
EVM0019771	EVM0023333	--	--	--	--	--	--	--	--	Under-dominant	0	2.06584	0	2.90569	0	0.429792	0	0.585999
EVM0063977	EVM0062648	AT5G64220	AT5G64220:Calmodulin-binding transcription activator protein with CG-1 and Ankyrin domain	Os01g0923600	calmodulin-binding transcription activator 4	GLYMA_05G117000	LOC100795682:calmodulin-binding transcription activator 2-like	MSJ1.6	Calmodulin-binding transcription activator 2	Dominant	14.6631	0.480748	12.4431	0	6.50438	0.147647	6.37112	0.237071
EVM0011217	EVM0073082	--	--	--	--	GLYMA_11G108600	--	--	--	Under-dominant	0	4.43176	0	8.46699	0	2.32777	0	2.22607
EVM0069933	EVM0044207	AT5G60670	AT5G60670:Ribosomal protein L11 family protein	--	--	GLYMA_12G075500	LOC100811654:ribosomal protein L11 family protein	RPL12	60S ribosomal protein L12	Dominant	90.8368	0	42.5449	0	45.3901	0	31.9216	0.047469
EVM0071805	EVM0047813	--	--	--	--	GLYMA_05G141600	LOC100783517:uncharacterized LOC100783517	--	--	Under-dominant	0	38.6102	0	4.72699	0	0	0	0
EVM0048330	EVM0016685	AT4G23100	GSH1:glutamate-cysteine ligase	Os07g0462000	GSH1-2:glutamate--cysteine ligase B, chloroplastic	GLYMA_05G207600	--	GSH1	Glutamate--cysteine ligase, chloroplastic (Precursor)	Dominant	11.8218	0	10.3582	0	7.15186	0	8.33284	0
EVM0067376	EVM0029095	AT4G11610	AT4G11610:C2 calcium/lipid-binding plant phosphoribosyltransferase family protein	Os07g0483500	OJ1136_F08.109:protein QUIRKY	GLYMA_11G024300	LOC100777951:protein QUIRKY-like	At1g03370	C2 and GRAM domain-containing protein At1g03370	Under-dominant	3.57212	16.7026	1.13539	12.869	1.15304	8.53685	0.914821	7.25177
EVM0009909	EVM0003214	AT4G14145	AT4G14145:cytochrome C oxidase assembly protein	--	--	GLYMA_10G210100	LOC100814113:uncharacterized LOC100814113	--	--	Under-dominant	3.65086	55.4382	3.23462	31.9073	1.80016	28.879	1.3831	24.5303
EVM0044156	EVM0044594	--	--	Os06g0169600	unknown	GLYMA_08G014200	TUBB1:tubulin beta-1	TUBB1	Tubulin beta-1 chain	Under-dominant	7.52617	213.087	4.4716	53.3217	4.46201	43.2853	4.54357	31.3122
EVM0039176	EVM0042902	AT1G19250	FMO1:flavin-dependent monooxygenase 1	--	--	GLYMA_13G113100	LOC100790266:probable flavin-containing monooxygenase 1	FMO1	Probable flavin-containing monooxygenase 1	Dominant	1.6816	0.148364	2.5593	0.528893	0	0.042531	0.090376	0.06147
EVM0033957	EVM0032188	AT1G48760	delta-ADR:delta-adaptin	Os03g0731050	uncharacterized LOC9271227	GLYMA_05G237400	--	F11I4.7	AP-3 complex subunit delta	Dominant	4.02441	1.81877	3.14082	0.339967	2.04408	0.296581	2.30338	0.217734
EVM0047935	EVM0069381	AT5G60640	PDIL1-4:PDI-like 1-4	--	--	GLYMA_12G067700	LOC100785630:protein disulfide isomerase-like 1-4	MUP24.6	Protein disulfide isomerase-like 1-4 (Precursor)	Dominant	5.86244	1.21163	2.32678	0.549867	2.00424	0.21717	1.74308	0.267124
EVM0017313	EVM0043856	AT2G28470	BGAL8:beta-galactosidase 8	Os01g0968300	OJ1656_A11.10:uncharacterized LOC4324015	GLYMA_11G147900	LOC100793198:beta-galactosidase 8	--	--	Under-dominant	0	0.267985	0	0	0	0	0	0
EVM0039245	EVM0021519	--	--	--	--	--	--	At1g48120	Serine/threonine-protein phosphatase 7 long form homolog	Under-dominant	0	4.82469	0	3.40489	0	4.10409	0	3.05131
EVM0051463	EVM0029125	--	--	--	--	--	--	--	--	Dominant	1.3695	0	0.939036	0	0.115464	0	1.25125	0
EVM0069798	EVM0001532	AT5G16800	AT5G16800:Acyl-CoA N-acyltransferases (NAT) superfamily protein	--	--	GLYMA_11G009600	LOC100812509:histone acetyltransferase MCC1-like	MCC1	Histone acetyltransferase MCC1	Dominant	12.8316	0.436356	14.6559	0.471755	12.1529	1.05617	11.893	0.785259
EVM0026734	EVM0057313	AT2G16750	AT2G16750:kinase with adenine nucleotide alpha hydrolases-like domain-containing protein	Os03g0241600	probable receptor-like serine/threonine-protein kinase At5g57670	GLYMA_12G032900	LOC100789189:PTI1-like tyrosine-protein kinase 2	F24J13.3	Proline-rich receptor-like protein kinase PERK13	Under-dominant	1.85512	2.95376	0.527395	3.65483	0.345971	2.57312	0.454657	2.41091
EVM0028210	EVM0007989	AT1G51060	HTA10:histone H2A 10	--	--	GLYMA_13G286000	LOC100500068:uncharacterized LOC100500068	At1g51060	Probable histone H2A.1	Dominant	148.621	0	66.2792	0	27.2117	0	35.408	0
EVM0042731	EVM0026180	AT4G05150	AT4G05150:Octicosapeptide/Phox/Bem1p family protein	Os07g0556300	uncharacterized LOC4343571	GLYMA_08G060300	LOC100803004:uncharacterized LOC100803004	--	--	Dominant	3.05152	0	12.026	0	9.60805	0	16.2661	0
EVM0059583	EVM0049832	--	--	--	--	GLYMA_18G262700	--	--	--	Dominant	0	0	0	0.507703	84.388	2.27641	0	0
EVM0033005	EVM0014839	--	--	--	--	--	--	--	--	Under-dominant	0	2.39946	0	2.96905	0	1.04302	0	1.41985
EVM0034517	EVM0021307	AT2G47960	AT2G47960:trafficking protein particle complex subunit-like protein	--	--	GLYMA_13G181100	LOC100787614:trafficking protein particle complex subunit 13-like	--	--	Under-dominant	0.087257	11.1155	0.009167	20.3532	0	7.88283	0	8.03982
EVM0058997	EVM0049990	AT2G21045	AT2G21045:Rhodanese/Cell cycle control phosphatase superfamily protein	--	--	GLYMA_12G017900	LOC100794624:thiosulfate sulfurtransferase, chloroplastic-like	STR19	Rhodanese-like domain-containing protein 19, mitochondrial (Precursor)	Under-dominant	0.021381	49.5882	0	47.9393	0	13.5413	0	8.94691
EVM0031379	EVM0047993	AT1G60870	MEE9:maternal effect embryo arrest 9	--	--	GLYMA_05G165800	--	--	--	Dominant	14.9226	0	5.97041	0	4.17288	0	4.14394	0
EVM0058305	EVM0002128	--	--	--	--	--	--	--	--	Under-dominant	0	0.335695	0	0.103115	0	0	0	0
EVM0005747	EVM0038132	AT5G57580	AT5G57580:Calmodulin-binding protein	Os02g0177800	calmodulin-binding protein 60 C	GLYMA_07G190700	LOC100812605:calmodulin-binding protein 60 B	--	--	Under-dominant	1.45627	7.51168	0.927186	7.58671	1.5332	2.08087	0.916092	1.97501
EVM0070365	EVM0064563	--	--	--	--	GLYMA_13G181900	LOC100795528:cytochrome P450 71A26-like	CYP71A1	Cytochrome P450 71A1	Dominant	0	0	4.05242	0	2.87308	0	1.20845	0
EVM0060117	EVM0041173	--	--	--	--	--	--	At4g39850	ABC transporter D family member 1	Dominant	4.6284	0.019271	4.88134	1.9697	2.57395	0.259754	1.34904	0
EVM0058199	EVM0057255	--	--	--	--	GLYMA_17G016100	LOC100776300:protein trichome birefringence-like 11	TBL11	Protein trichome birefringence-like 11	Dominant	1.47906	0	2.29585	0	0.583667	0	1.34746	0
EVM0066187	EVM0016417	AT1G70530	CRK3:cysteine-rich RLK (RECEPTOR-like protein kinase) 3	--	--	GLYMA_08G284100	LOC100305402:protein kinase family protein	CRK3	Cysteine-rich receptor-like protein kinase 3 (Precursor)	Dominant	8.54265	0.068884	6.10705	0.33861	1.55962	0.667701	0.758982	0.501511
EVM0046875	EVM0037571	AT5G42570	AT5G42570:B-cell receptor-associated 31-like protein	Os05g0272900	B-cell receptor-associated protein 31	GLYMA_12G097500	LOC100820199:B-cell receptor-associated protein 31-like protein	--	--	Dominant	15.4795	0.352182	8.3581	0.061939	5.84912	0	6.81786	0
EVM0071045	EVM0069836	AT4G35050	MSI3:Transducin family protein / WD-40 repeat family protein	Os09g0540600	WD-40 repeat-containing protein MSI3	GLYMA_12G033100	LOC100791834:WD-40 repeat-containing protein MSI2-like	MSI2	WD-40 repeat-containing protein MSI2	Dominant	64.1717	0.009205	13.9165	0.382507	9.82286	0.565253	7.41847	0.970132
EVM0003016	EVM0057287	AT1G11260	STP1:sugar transporter 1	Os09g0416200	sugar transport protein 7	GLYMA_08G059700	LOC100801060:sugar carrier protein C-like	STC	Sugar carrier protein C	Dominant	6.24635	0.473803	12.7614	0.281178	2.22065	0.062986	3.43623	0.169206
EVM0037460	EVM0040973	--	--	--	--	--	--	--	--	Under-dominant	0	0.662259	0	0.129721	0	0	0	0
EVM0072558	EVM0021153	--	--	--	--	--	--	--	--	Under-dominant	0	6.35451	0	8.68985	0	1.86778	0	3.79565
EVM0062701	EVM0043097	--	--	--	--	--	--	--	--	Under-dominant	0	6.4094	0.25186	6.553	0.021132	4.04824	0	4.91533
EVM0066420	EVM0059038	--	--	--	--	--	--	--	--	Dominant	0.165744	0	0.13299	0	0.120855	0	0.016464	0
EVM0033791	EVM0063752	--	--	--	--	--	--	SRF3	Protein STRUBBELIG-RECEPTOR FAMILY 3 (Precursor)	Dominant	0.610234	0.507974	2.94717	0.586881	0.161664	0	0.182578	0.186873
EVM0023147	EVM0023606	AT1G61290	SYP124:syntaxin of plants 124	Os06g0590500	syntaxin-125	GLYMA_15G068000	LOC100818999:syntaxin-124-like	SYP124	Syntaxin-124	Under-dominant	0	0.525571	0	0.13812	0	0.13426	0	0
EVM0015115	EVM0039846	AT5G60600	HDS:4-hydroxy-3-methylbut-2-enyl diphosphate synthase	--	--	GLYMA_13G326400	LOC100801743:4-hydroxy-3-methylbut-2-en-1-yl diphosphate synthase (ferredoxin), chloroplastic-like	MUP24.2	4-hydroxy-3-methylbut-2-en-1-yl diphosphate synthase, chloroplastic (Precursor)	Dominant	2.98229	0.713972	3.12738	0.272275	1.6239	0	0.798202	0
EVM0011899	EVM0071843	AT3G22200	POP2:Pyridoxal phosphate (PLP)-dependent transferases superfamily protein	Os02g0112900	GABA-T|OJ1399_H05.13|OsGABA-T|OsJ_05081:probable gamma-aminobutyrate transaminase 4	GLYMA_11G096200	LOC100815181:gamma aminobutyrate transaminase 3, chloroplastic	GABA-TP1	Gamma aminobutyrate transaminase 1, mitochondrial (Precursor)	Dominant	98.5242	3.98984	79.139	3.46124	34.5942	3.01378	24.4826	2.67485
EVM0065684	EVM0069731	AT5G17210	AT5G17210:transmembrane protein, putative (DUF1218)	--	--	GLYMA_12G019200	LOC100787046:uncharacterized LOC100787046	--	--	Dominant	0.379587	1.42636	1.16554	0	0.314338	0	0.645363	0
EVM0033709	EVM0022228	AT4G12290	AT4G12290:Copper amine oxidase family protein	Os04g0269600	unknown	GLYMA_15G276400	LOC100798399:primary amine oxidase-like	At1g62810	Primary amine oxidase (Precursor)	Under-dominant	0.020642	4.14573	0.575859	2.15689	2.89631	2.90253	1.92437	1.58779
EVM0065599	EVM0001062	AT5G16560	KAN:Homeodomain-like superfamily protein	Os08g0160300	probable transcription factor RL9	GLYMA_11G213700	LOC100813413:transcription repressor KAN1-like	MQK4.31	Transcription repressor KAN1	Dominant	5.47421	0	4.31994	3.11703	2.52113	0	2.33031	2.67231
EVM0040028	EVM0039990	--	--	--	--	--	--	--	--	Under-dominant	0	3.95996	0	3.69069	0	1.29643	0	1.88086
EVM0063848	EVM0003440	AT3G02850	SKOR:STELAR K+ outward rectifier	Os04g0445000	potassium channel KOR2	GLYMA_05G247500	--	SKOR	Potassium channel SKOR	Under-dominant	0.207632	10.7069	0.056922	9.14987	0.019006	4.97374	0.033068	4.13472
EVM0030105	EVM0028163	AT5G65590	AT5G65590:Dof-type zinc finger DNA-binding family protein	Os05g0440000	uncharacterized LOC4338919	GLYMA_01G021100	LOC100780729:dof zinc finger protein DOF5.7-like	DOF5.7	Dof zinc finger protein DOF5.7	Dominant	2.10186	0.56562	3.7189	0.153364	0.408388	0.152653	0.557598	0.093938
EVM0041601	EVM0021464	--	--	--	--	--	--	--	--	Under-dominant	0	6.62261	0	9.35501	0.042769	3.75214	0	2.9496
EVM0049040	EVM0067398	AT1G60800	NIK3:NSP-interacting kinase 3	Os06g0274300	P0038C05.8:protein NSP-INTERACTING KINASE 2	GLYMA_01G028700	LOC100806943:protein NSP-INTERACTING KINASE 3-like	NIK3	Protein NSP-INTERACTING KINASE 3 (Precursor)	Dominant	19.2583	8.21825	16.5622	4.64706	14.6673	1.72793	15.3586	0.96177
EVM0014136	EVM0014508	AT3G44110	J3:DNAJ homologue 3	--	--	GLYMA_12G095700	PM37:seed maturation protein PM37	--	DnaJ protein homolog ANJ1 (Precursor)	Under-dominant	0	5.90808	0	13.457	0	5.14957	0	5.33827
EVM0063538	EVM0045342	AT5G10260	RABH1e:RAB GTPase homolog H1E	Os03g0191400	ras-related protein RABH1e	GLYMA_05G178300	--	RABH1E	Ras-related protein RABH1e	Under-dominant	3.75514	39.1506	1.90807	35.156	1.52493	28.5641	1.57967	21.9722
[truncated: 3,910 more rows]

## Sheet: ST10
Supplementary Table10. Expression dominance genes of cultivated peanut A. hypogaea (Hua8106) during pod development stages.
[truncated: 5,544 more rows]

[truncated: 8 more sheets: ST11, ST12, ST13, ST14, ST15, ST16, ST17, ST18]
